# Supplementary material for: Relationship between the sentiment of nursing notes and one-year mortality of elderly sepsis patients
Source: PLoS One. 2025 May 16;20(5):e0323686. doi: 10.1371/journal.pone.0323686 (PMC12083825; doi:10.1371/journal.pone.0323686)
Supplement: S1 File — (XLSX) [file pone.0323686.s001.xlsx]

## Sheet: Sheet1
height	weight	resp_rate_min	gcs	sofa	sapsii	oasis	sirs	septic_shock	aki_stage	gender	anchor_age	BMI (kg/m2)	renal_disease.x	coronary_artery_disease	diabetes	hypertension	norepinephrine(µg/kg/min)	epinephrine(µg/kg/min)	mechanical_ventilation	continuous renal replacement therapy_crrt_mode	heart_rate_min(bmp)	sbp_min(mmHg)	dbp_min(mmHg)	spo2_min(%)	glucose_min(mg)	lactate_min(mg)	ph_min	so2_min(%)	pao2_min(mmHg)	pco2_min(mmHg)	totalco2_min(mmHg)	temperature_min(℃)	sodium_min(mg)	platelets_min(mL)	wbc_min(K/uL)	albumin_min(g/dL)	aniongap_min(mEq/L)	chloride_min(mEq/L)	creatinine_min(mg/dL)	inr_min	ast_min(IU/L)	alt_min(IU/L)	bilirubin_total_min(mg/dL)	pt_min(sec)	rbc(m/uL).x	Troponin_T(ng/mL)	base_excess(mEq/L)	urea nitrogen(mg/dL)	urineoutput
	120.4	14	14	3	45	34	3	T	3	F	77	43.2	0	F	F	T	4.70837		F		73	64	30	96	153	1.7	7.39		80	50	35		134	354	21.4	1.7	6	98	0.3	1.5	13	23	0.4	16.5	2.71			12	20
163	46	5	15	3	61	54	3	T	3	M	84	18.0	0	F	F	F			F		62	78	48	93	93	1	7.22		22	40	24	36.4		246	11.2	3.2	15	107	0.9	1.1	73	57	5.4	12.2	2.39		-11	25	0
	54.4	17	14	4	65	46	2	F	0	F	80	20.7	0	F	F	T			F		97	92	47	86	129	1.7	7.3		37	47	24			57	7.7		19	101	1.3	1.1	58	29	1.3	12.4	2.6	0.03		19	50
173	92.2	23	15	3	41	28	3	F	2	M	71		1	F	F	T			F		79	122	45	86	96									172	15		14	110	4.4	1.3				14.2	2.08		-6		40
	85	16	15	2	53	32	3	F	2	M	67	26.1	1	T	F	F			F		59	85	50	91	147	0.7	7.19		39	35	22			202	9.2		14	100	2	1.3				14.5	2.32	0.52		100	20
168	61.3	15	15	5	60	33	3	F	2	M	75	21.5	0	T	F	T	0.132091		F		100	66	46	90	175	2.6	7.44		119	31	22			230	16.3		16	101	1.7	7.2	53	28	0.5	76.5	3.89	0.48		100	20
122	87.1	12	15	3	37	37	4	F	1	F	69	39.2	1	F	T	T	0.0600258		F		64	73	32	99	81	1.1	7.41		238	32	22		130	261	10.3		17	96	3.4	1.3				14.3	2.75		-1	12
160	63.6	10	11	3	43	24	3	F	0	F	62		1	F	T	F			F		63	88	47	92	91									202	9.9		13	98	4.1		14	14	0.1		1.55	0.03			45
165	83.6	13	4	11	90	46	4	F	3	M	84		0	F	T	F	0.0300075		F		66	91	43	95	59	1.6	7.26	79	53	36	22	36.1		372	8.1	2.1	9	90	0.6	1.5	338	155	19.9	16.7	3.03	0.01	-2	27	5
178	86.3	20.5	15	6	71	57	3	T	3	M	64		1	F	F	F	0.501081		F		74	74	51	88	114	1.6	7.17		29	26	12	36.9	148	199	12.31	1.9	13	84	1.9	1.3	19	9	0.8	13.8	2.95	0.09	-1	39	10
152	62	12	15	6	49	40	2	F	2	F	85	24.4	0	F	F	T			T		49	96	46	95	29	2.7	7.16	95	79	29	15		131	59	5.9		14	101	0.9	0.9				10	2.38	0.05	-1	18	5
175	80	12	15	3	40	33	4	F	2	M	75		0	F	F	F			F		115	85	63	94		2.1	7.41		62	28	19			121	11	2.9	16	107	0.9	1.3	150	78	1	13.9	3.46	0.01	0	18	20
	62	11	13	2	43	25	3	F	0	F	84	26.4	1	F	F	F			F		79	123	50	88	112									334	9.3	3.3	13	107	1.6	1	37	72	0.2	11.2	2.74	0.05		28	10
173	136.9	15	15	6	49	48	3	F	3	F	64		0	F	F	F			T		98	93	29	95	78									139	15.6	2.8	16	93	1.5	4.2	432	295	25.5	44.4	2.99			31	0
163	49.5333	16	11	9	52	46	4	T	2	F	86		1	F	F	T	0.300111		F		73	72	11	91	99	1.9	7.17	63	15	24	14	35.4	159	108	8.7	2.9	14	124	2	1.2	63	40	0.2	13.9	2.75	0.37	-10		10
175	77	9	14	3	40	37	3	F	2	M	87		0	T	F	T	0.0500078		F		63	73	42	94	82	1.4	7.42	95	80	34	25		137	226	9.6		14	92	1.4	1.4				15.1	2.47		1	20	0
191	72.3	11	15	3	35	28	4	T	2	M	64	21.2	0	F	F	F	0.0900326		F		101	82	45	93	84									198	9	2.4	17	105	1	1.3	107	82	0.4	14.4	2.17			12	50
170	77.3	15	15	4	36	34	1	F	2	M	87		1	F	F	T			F		44	103	32	94	100									117	6.6		12	111	1.9	1.1	16	14	0.4	11.8	2.91	0.14		77	50
	44.2	16	15	5	58	38	3	T	3	F	91		0	F	F	F	1.49907		F		56	75	27	100	115	1.8	7.27		32	25	13	35.9		101	8.7	2.4	14	134	1.4	1.3	22	29		15.4	2.26	0.21	-11	49	3
	45	18	14	2	39	41	2	F	2	F	91		0	F	F	T			F		95	111	43	88	116	1.7	7.38	77	42	38	26			207	6.8		14	102	1.4	1.3	16	13	0.2	13.8	3.62	0.06		34	10
	52.2	13	13	3	39	37	3	F	1	F	91	25.3	0	F	F	T			F		77	84	38	89	110									154	14.3		11	107	0.9	1.3	20	8	0.6	14.7	1.94			18	30
152	51	15	15	2	65	46	3	T	3	F	91	32.3	0	F	F	F			F		82	75	12	91	60	1.9	7.41		37	31	20			163	7.6	1.7	14	112	1.2	2.3	17	11	0.9	23.5	2.05	0.02		20	0
178	81	15	14	6	54	28	2	F	2	M	86	28.7	0	T	F	T	0.300199		F		71	77	39	91	82	2	7.34		37	26	17	36.5		296	7.6	3.8	24	96	5	1.2	33	11	0.2	12.9	2.91	0.01		104	0
	62	7	15	3	71	46	3	F	3	M	81		0	F	F	F	0.230245		T		72	67	38	82	62	4	7.21	85	48	34	22	36.2		43	8.1	2.9	13	109	1.1	1.7	21	12	0.5	18.4	2.51	0.02	-1	11	3
	67.7	13	11	3	44	34	2	T	0	F	86		0	F	F	T			F		70	85	44	93	101									78	7	2.7	11	94	0.7	1.3	35	18	0.8	14.3	2.88			16	450
	44.5	21	7	3	62	45	4	T	2	F	91		0	F	F	F			F		83	92	42	81	167									66	15.5	1	3	117	1.2	1.1	12	6	0.3	12	3.99	0.21		92	15
	62.2	20	6	4	81	47	3	T	3	F	89		1	F	F	T	0.129988		F		82	39	13	89	135	2.4	7.21		38	42	19	37.4		192	21.7	2.9	15	120	1.4	1.2	37	27	0.4	13	4.3	0.04		40	10
	72	15	15	2	42	37	2	F	2	M	84		0	F	F	T			F		66	82	34	95	34	1.5	7.45		123	35	30			164	5.2	3.2	10	102	0.6	1.5	17	7	0.6	16.2	2.08		2	11	15
185	64	6	12	6	57	29	3	F	3	M	75	29.0	1	T	T	F			F		78	68	38	96	115	0.9	7.41		46	39	26			320	9.5	2.7	21	93	6.7	1.6	115	36	0.5	16.9	2.21			13
	77.3	14	14	2	41	35	2	F	2	F	85		0	T	T	T			F		76	101	36	90	119									215	11.2		16	98	0.9	1				11.1	2.48			15	10
	40.1	13	14	2	48	41	3	F	3	F	91		0	F	F	F			F		67	82	29	95	115									392	21.1	2	13	105	1	1.2	28	15	0.9	12.9	2.79			17	5
152	69.4	15	15	3	38	50	3	F	2	F	69		0	T	T	F			F		61	138	52	94	114	1.2	7.37		67	41	31			184	7.2		14	102	0.6	1.1	22	13	0.5	11.5	3.52	0.01	3	11	25
	69.2	18	6	4	60	41	4	F	2	F	79		0	F	T	T			F		73	103	36	89	262	1.2	7.27	98	71	48	28		141	243	10.9	3.1	13	104	1.1	1.4	17	14	0.2	16.1	2.96		0	1151	20
157	59.8	14	15	3	37	41	4	F	2	F	78		0	F	T	F			F		68	94	38	74	193	0.7	7.27		57	79	44	37.7		336	5.2		13	88	0.7	1.2				13.8	3.82		14	24	50
	45.8	12	12	4	42	28	2	F	3	F	83	34.7	1	T	F	T			F		52	94	39	93	97	0.9	7.29	52	32	36	20	36.6		210	15.9		17	96	1.6	3.3				35.9	2.86	0.25		14	30
	81.7	14	14	2	27	23	2	F	0	M	79	25.8	0	F	F	T			F		77	92	43	93	146									147	8.4		12	100	1	1.2	22	10		13.3	3.11	0.07		20	40
	65.6	13	11	3	71	42	2	F	2	F	83	30.5	0	F	F	F			F		65	75	25	89	127	2	7.41		85	42	28		150	97	6.2		13	116	2.3		129	140	0.4		2.48		1	15	10
163	46.2	17	15	5	44	42	3	T	0	F	88		0	F	F	F	0.520001		F		66	86	54	92	86	4.4	7.34		37	37	21	36.8		95	15.4	2.1	14	114	0.7	1.6	70	48	0.5	17.2	3.07	0.06		11	20
	53.8	15	14	2	52	31	2	F	2	F	81	23.7	0	T	F	T			F		61	62	38	92	70									237	58	2.7	12	86	1.1	1.3	75	106	1.7	14.6	3.24			39	10
168	63.05	9	15	6	57	37	3	F	3	F	88	26.6	0	F	T	T	0.501927		F		72	90	44	90	68	1.3	7.27		90	30	18	36.4	137	202	14.9		14	102	0.8	1.4				15.1	1.96	0.04	-1	11	0
	47.2	11	15	2	26	29	2	F	1	F	72	17.4	0	F	F	F			F		82	73	51	93	72											0.6	13	108	0.6						2.66			11	25
173	88.8	22	14	2	44	30	2	F	2	M	84	34.5	1	F	T	F			F		80	81	48	86	196	2.2	7.48	80	44	39	31	36.7		373	13.9		17	96	1.4	1.5				16.4	2.84		3	23	20
	103	14	14	2	43	22	2	F	1	F	68	35.7	0	F	F	T			F		60	88	38	94	108	1.6	7.4	45	28	39	25	36.8		197	15.7		11	100	0.7		31	43	0.9		1.98			14	150
173	90.2	11	13	4	52	30	3	F	3	M	65	3.4	0	F	T	F			F		93	88	43	87	176	2.3	7.45		74	43	32	36.7		196	9.3	2.9	14	93	1	1.6	314	102	13.6	17.8	2.68	0.02	6	25	30
178	100.6	16	15	3	32	33	4	F	2	M	65		0	F	F	F			F		87	112	64	95	146	1	7.36		88	42	25			556	10.9	3	11	105	0.6	1.6	26	10	0.4	17.7	2.62	0.01	1	11	30
175	85	11	15	11	62	45	3	T	3	M	66	27.7	0	F	F	F	0.300695		F		88	82	52	86	155	3.7	7.36	40	30	28	19			88	12.4	1.9	20	85	2.1	2.3	169	83	13.3	25.3	1.77		-3	47	0
	65.4	18	15	4	45	33	2	F	0	M	81	27.3	0	F	T	F			F		80	83	35	89	92									64	4		13	100	1.4	1.7			1.1	19.3	2.34			32	80
	71	17	8	4	51	34	3	T	2	F	77	32.8	0	F	F	F	0.0400169		F		68	86	43	95	106	1.8	7.32		39	39	21			94	5.2	2.5	12	110	0.7	1	15	20	0.5	10.7	3.18			22	15
175.26	101.5	9	12	4	32	36	3	F	2	M	62	38.4	1	T	T	F			F		49	95	46	95	122									77	13		12	109	1.1	1.2				12.8	2.85	0.01		13	45
155	63	13	15	2	31	26	2	F	2	F	86	27.8	0	T	T	T			F		54	98	33	92	150		7.44		118	36	25			245	10.3	4.2	11	87	0.7	1.3	43	33	0.9	13.7	3.03		1	15	5
165	78	11	15	2	55	24	3	F	0	F	75		1	F	T	T			F		56	89	49	93	117									98	7.7	4.8	19	99	2	2.1	34	11	2.8	22.4	2.52		1	242	130
173	106	18	15	2	31	43	3	F	2	M	66		0	F	T	T			F		85	110	59	96	128	1.5	7.38	94	93	23	18	36.4	133	158	17		17	101	0.7	1.4				14.8	3.44		-1	12	10
	67.1	13	11	2	33	30	2	F	0	F	65		0	T	T	T			F		68	134	45	94	184									177	11.4	3.9	15	100	0.7		13	10	0.5		3.48			10	30
163	47.6	12	13	2	44	39	4	F	2	F	91		1	T	F	F			F		80	80	32	87	83									306	14.3	2.5	14	107	2.2	3.8	47	40	0.2	37	3.17	0.34		35	10
	98.7	14	15	3	48	37	4	F	2	M	77		0	F	F	T			F		55	97	28	90	115		7.34		109	40	23			247	20.5		14	116	1	1.2				12.5	3.51		-3	14	20
	45.6	12	15	3	43	35	1	F	2	F	67	18.0	1	T	T	F			F		60	104	47	93	84	1.1	7.27	88	62	48	29	37.2		125	5.4	3.5	17	98	1.9	1.7	55	53	0.3	19.1	2.43	0.03	0	34	0
	57.8	22	15	2	42	31	2	F	0	M	83	23.7	0	F	F	F			F		96	96	50	88			7.4		107	38	24			480	9.7		20	95	1.2						3.02			16	350
	63.2	14	15	5	46	35	3	T	3	F	91	19.5	0	F	F	T	0.270494		F		89	77	39	88	82	1.5	7.28	65	37	42	23			211	23.4		12	105	1.1	2	24		0.4	21.8	1.92	0.03		14	100
183	93.1	20	15	3	31	27	3	F	3	M	81	37.7	0	T	F	T			F		62	89	62	91	97	1.7	7.46		46	26	21			236	16	3	14	92	1	1.4	50	64	1.3	15.4	4.5	0.01	1	12	10
168	70.4	11	12	6	45	27	2	F	2	M	84	24.3	1	F	F	T			F		85			97	127	0.9	7.29		191	36	18			130	7.9		15	114	3.9	1.3				13.8	1.74			101	15
	93.55	11	5	4	60	29	3	F	2	M	60	27.9	0	F	F	F			F		66	92	53.5	92	135									179	18.3		16	102	1.7						3.73	0.01		19	35
152	87.6	14	14	2	44	44	3	F	3	F	77		0	T	T	T	0.100027		T		82	78	34	92	144	1.4	7.35	96	18	40	28	36.2		264	9.5		10	103	0.6	1.8				19.4	3.1	0.84	1	16	15
	52.2	11	14	6	66	50	3	T	3	M	91		0	F	F	T	0.1		F		50	51	26	77	148	1.1	7.32	44	17	32	20			148	5.8	3.3	10	98	1.2	1.7	28	18	0.8	18.4	3.86	0.07		346	10
183	93.7	12	14	4	42	39	2	F	0	M	60		0	F	F	T			F		87	72	36	83	92	1.4	7.47		95	36	27	36.7		59	8.1	2.3	13	102	0.4	1.4	36	59	0.4	15.3	2.51			17	200
	52	18	7	4	53	47	4	F	2	F	91		0	F	F	F			F		78	84	61	95	104	5.2	7.36	78	35	36	22	34.5		156	15.7		17	94	1	1.1	44	15	1	11.8	3.72	0.04		22	20
173	90.8	14	15	3	56	38	4	F	2	M	69	30.3	0	F	T	F			F		109	92	39	93	126									396	38.4		15	104	1.1	1.9	83	42	4.4	20.8	3.26			37	20
	78.2333	7	8	3	37	33	3	F	2	F	77	35.9	0	F	F	F			F		79	120	54	92	90	1.1	7.45		102	40	29			235	10.7		12	106	0.6	2.2				23.9	3.98		3	12	15
165	72.8	11	15	3	66	53	4	T	3	M	88	23.2	0	F	F	T		0.0499864	F		101	77	43	96	95	2.2	7.31	33	27	27	17			127	11.4	3.2	16	118	1	2	642	472	2.5	21	2.17	0.1	-1	15	0
155	85	15	15	3	36	39	3	F	2	F	60	46.7	0	F	F	T	0.199987		F		54	84	37	90	81	1.1	7.35	59	35	52	30			354	11.3		14	103	0.6						2.99		4	10	14
168	75.3667	11	15	2	57	37	4	F	1	M	80		0	F	F	F			F		58	81	42	94	140	1.2	7.37		20	38	24	37.7		180	21.8	3.8	10	107	1	1	22	13	0.6	10.8	3.3		-1	12	25
168	73.8	8	14	5	52	32	3	T	2	M	74	29.6	1	T	T	T	0.149898		F		63	66	24	91	59	2.6	7.42		144	37	25			106	20.4		18	92	2.2	1.7	73	25	1.3	18.6	2.6				15
	61.8	14	15	2	50	48	2	F	2	F	69		0	F	F	F			F		84	62	31	78	57	0.9	7.41	80	48	36	24	37.7		427	11.1	1.5	9	96	0.3	1.2	15	6	0.2	12.7	3.23	0.01		10	15
	104.4	10	15	5	50	21	1	F	2	M	75	29.2	0	F	T	F			F		62	97	51	93	165									122	6.1		16	106	0.9	1.4	224	136	23	15.1	2.98			21	100
	77.9	12	15	5	34	31	1	T	3	F	70		0	F	F	T	0.169575		F		65	89	38	93	83	1.9	7.32		50	47	25	36.4		211	8.8		11	106	0.7	1.9	31	24	1.6	20	2.39	0.01		11	10
	59.2	14	15	2	58	41	3	F	1	M	62	27.9	0	F	T	F			F		121	87	50	91	195	1.5	7.43	96	98	43	29	36.4		121	0.7	2.9	15	96	0.9	1	22	13	0.2	11.3	2.2			45	200
163	60.7	10	14	2	53	41	3	F	3	F	91		0	F	F	F			F		88	79	27	91	125									182	7.8	3.2	17	111	1.1	1	38	31	0.3	11.7	2.47	0.01	-1	16	0
	56.9	18	15	3	57	44	3	F	1	M	66	19.1	1	F	F	F			F		103	82	57	88	88	2.2	7.42	79	51	38	27			369	20.4		10	91	0.8	1.4	38	39	0.8	14.9	2.96		1	13	35
175	69.3	8	8	6	67	54	1	T	3	M	91		0	F	F	T	0.250149		T		56	84	37	89	107	2	7.55		140	32	29	37.7		92	11.9	2.4	15	106	0.6	1.1	54	42	0.5	11.7	2.77		6	24	0
173	80.8	15	15	7	57	39	3	F	2	F	63	29.1	0	F	F	T	0.0900092		F		105	87	47	94	77	2.6	7.16	74	46	33	18	36.4		247	19	3.4	18	95	2.8	1.6	1483	2136	1.6	17.4	2.6	0.64	-1	10	20
	70.4	12	11	4	58	33	4	T	1	M	78	20.2	1	F	F	T	0.120109		F		87	65	52	83	77	1.1	7.3		38	52	28			213	12	2.8	12	102	1.9	1.2	17	13	0.7	12.6	2.59			38	50
	51.6	12	12	2	36	42	2	F	0	F	86	19.8	0	F	F	F			F		83	89	39	83	131	0.5	7.31		57	47	30		138	142	9.8	4	11	96	0.7	0.9	22	15	0.6	10.2	2.79	0.01	0	11	30
	72	16	15	4	41	33	4	F	0	M	83		0	T	F	F			F		69	96	41	95	137									45	12.2		15	99	0.7	1.1	20	35	0.8	13.4	2.75			14	25
	47.25	14	15	2	39	46	4	F	0	F	81		0	T	F	T			F		77	80	35	93	108	1.3	7.38	98	346	44	27	37.7		140	14.1		12	102	0.5	4.3				40.7	3.23		0	12	6
165	41.3	14	11	4	47	21	2	T	3	M	69	20.3	1	T	F	F			F		57	89	50	87	88	1.5	7.36		31	49	29	36.7		275	21	2.9	15	88	3.3	1.4	63	57	0.5	15.2	3.29			11
	55.5	17	13	4	51	25	3	F	0	M	69	33.2	1	F	T	F			F		62	147	41	96	148	1.4	7.22		126	21	9			99	3.9	3.2	12	115	4.1	1.3				14	2.25			56	35
132	66	9	15	3	56	44	2	F	3	F	67	31.8	1	F	T	F			F		66	87	37	96	91	2.2	7.33	97	25	31	21			324	15.6		20	94	4						1.97			18	0
	68.3	17	15	2	34	32	2	F	2	M	85	22.0	1	T	F	F			F		62	100	54	94	133									223	13.7		19	104	1.7	1.4	13	17	0.5	15.8	2.56		0	41	20
152	52.4	8	15	2	44	35	3	F	2	F	81		0	F	T	F			F		65	90	29	93	85	3.2	7.32		16	45	24	35.6		297	15.3		12	87	1.1						3.39	0.01		14	10
	93.2	19	15	2	33	41	3	F	1	F	65	36.4	0	F	F	T			F		81	117	60	77	131	1.4	7.39		47	46	32			261	12.1		16	93	0.6	1.1				11.8	4.11	0.01	11	1659	250
	85	17	15	5	52	39	3	T	1	F	85	39.2	0	F	F	T	0.080032		F		104	87	56	90	226	2.9	7.42		45	54	36			201	38.1		19	83	2.1	1.8			0.7	19.5	4.32			65	100
157	47	16	15	4	51	50	4	T	3	M	68		1	F	T	F	0.502607		T	CVVHDF	66	76	37	95	82	0.8	7.17		75	43	19	34.2		161	11.9	1.8	14	109	2.6	1	33	6	1.2	10.5	2.07	0.01	-10	10	0
175	65	9	14	2	64	49	4	F	3	M	81	20.0	1	F	T	T	2.75244		F		58	72	38	55	144	1.4	7.17		39	28	14	35.6		101	9.6	3	17	110	3.5	1.2	14	7	0.2	13.3	2.13	0.23	-10	81	12
168	77.4	12	14	4	55	33	3	F	3	F	64	35.8	1	T	T	T	0.0300028		F		71	50	36	89	177	2.7	7.27		86	59	28			155	9.7	1.9	11	96	1.9	1.3	10		0.7	13.7	2.22	0.04		220	5
173	84.0667	14.5	15	2	38	40	3	T	2	M	86		0	T	F	T			F		64	118	52	94	138	1	7.37		32	23	14			253	11.8	3.9	14	99	0.6	1.1	32	23	0.8	12.2	2.71		-1	10	0
165	66	11	15	4	53	36	4	T	3	M	91		1	T	F	F	0.239679		F		59	94	41	82	114	1	7.24	72	41	39	22		139	206	60.3	3.8	12	106	2	4	48	32	0.4	43.9	2.93	1.34		101	20
	50.2	17	13	2	42	48	4	F	2	F	77		0	T	F	F			F		77	104	42	93	56		7.33	41	26	27	19			215	9.6	3.6	20	101	0.7	1.1	68	26	0.3	11.7	3.96	0.08		13	30
	47.9	18	6	2	59	49	3	T	3	F	82	20.8	0	F	F	F			F		77	65	38	95	79	2.1	7.35	94	31	29	19	37.2		240	6.6		17	99	1.2	1.4				15.8	1.88			14	23
	94	15	12	2	36	34	3	F	2	F	84	33.4	0	F	F	T			F		77	116	49	91	118									182	9	3.8	15	104	1.1	1.1	15	15	0.3	12.2	4.31	0.01		21	75
	116.8	16	15	6	48	30	3	F	1	M	75	36.1	0	F	T	F			F		54	91	40	89	125	2.3	7.51	93	68	33	28			59	69.3		17	99	1.2	1.4				15.4	2.3	0.01	3	29	50
	50.5	19	14	2	39	26	3	F	0	F	82	25.4	0	F	F	F			F		65	92	51	94	147	2.4	7.28		83	45	24			387	24		16	100	0.7	1.1				12.4	2.26	0.01	0	11	0
	42.9	13	15	2	54	44	2	F	0	F	87		0	F	F	F			F		68	68	34	89	106	0.8	7.35	92	62	38	23	35.6		287	7	4.6	11	105	0.5	1.1	28	35	0.2	13.3	3.59	0.03	-1	21	10
	75.7	12	13	2	55	36	2	F	3	M	67		1	T	F	F			F		50	97	40	96	62									153	8.2	1.6	12	96	4.4	1.4	10	5	0.3	15.6	2.26				0
	67	15	15	3	67	39	3	F	3	M	67	26.0	1	T	T	F			F		51	85	49	88	52	1.3	7.23	48	23	36	16	36.3		225	12.5	2.9	11	97	4.3	1.1	11	7	0.2	12.3	2.73			106	70
	115.867	11	15	3	43	36	3	F	1	M	82		1	F	F	T			F		57	96	34	94	113	1.6	7.34	97	130	37	22	36.1	137	258	5.8		15	105	4.3	1.1				12.6	2.21	0.24	-2	110
	81.6333	7	15	2	60	39	3	T	2	M	84	27.1	1	F	F	F	0.20004		F		84	69	43	87	102	2.6	7.23		48	32	17			134	5.6		14	105	1.3	1.3	153	87	24.2	13.9	2.59		-8	23	15
155	33.2	14	15	3	45	37	1	F	0	F	74		0	F	F	F			F		56	99	50	93	250		7.35		88	39	27	36.2		260	5.7	3	12	109	0.7	1.1	38	10	0.4	12.5	4.28		2	13	60
	63.8	14	15	3	46	37	2	F	2	F	91		1	T	T	F			F		75	86	45	96	202									125	6.3		15	102	1.7	1.9				20.9	3.07			59	10
	42	11	15	2	41	43	3	F	2	F	91		0	T	F	F			F		76	97	48	91	96	2.5	7.26		19	50	23	36.7		114	11.4	3	18	99	1.2	2.2	61	40	0.4	23.4	3.8			21	10
	78.8	21	15	2	42	31	4	F	3	M	75	28.0	0	T	T	F			F		105	82	50	93	132	3.2	7.34		22	44	25	37.2		495	17.7	2.2	16	95	1.3	1.7	13	9	0.9	18.1	3.02	0.01		13	75
	55.9	13	14	2	48	35	4	F	2	M	88		1	F	F	F			F		80	92	35	91	151		7.29		145	53	27			185	15.1		13	103	2.6	3.1				31.1	3.73	0.09	-1		14
170	67.9	12	15	4	31	39	2	F	2	M	87		1	T	F	T			F		55	100	38	94	99									155	6	3.5	12	102	1	1	41	14	0.7	12.2	2.81	0.83	-1	12	13
	151.3	13	15	5	32	40	4	F	2	M	60		0	F	T	F			F		78	75	16	81	106									84	6.2	3.1	8	107	0.5	1.8	42	35	3.7	19.6	3.18			10	30
168	67.2	9	15	4	71	44	2	T	3	M	85	27.9	1	T	T	T	0.100003		F		55	91	43	96	150	1.6	7.27	97	48	41	20	36.1		153	11.1	2.8	17	98	3.9	2	700	540	0.8	21.7	2.38	0.09		53	5
145	70.7	12	15	6	36	32	3	F	2	M	68		1	T	T	T		0.0200114	F		59	84	38	92	86	0.8	7.29		104	39	24		136	120	15		10	113	0.9	1.2				13.6	2.93		-1	23	25
175	62.6	8	10	2	43	35	2	T	2	M	70		0	F	F	T	0.250089		F		49	80	48	99	109	1.1	7.36	98	128	32	22		133	202	6.8		17	97	0.5	1				10.4	2.47	0.01	-1	10	10
168	113.6	12	15	4	41	44	4	F	2	M	67		0	T	F	F			T		81	78	49	89	69	0.6	7.2		66	60	39	36.9		634	12.8	3	9	86	1	1.2	18	21	0.3	13.8	3.6		10	13	0
	54.6	17	15	3	33	33	3	F	1	F	91	22.5	0	F	F	F			F		68	94	34	91	104		7.43		167	48	33			62	5.5		13	100	0.7	1.1				11.8	2.97			26	20
122	30	10	13	3	56	35	4	F	1	F	64		0	F	T	F			F		60	94	45	92	99	1.9	7.31	95	78	28	15		156	77	12.1	2	12	123	2.5	1.2	32	27	0.3	13	2.21	0.04	-3	101	5
173	68.1	14	7	3	70	55	4	F	2	M	91		0	F	F	F			T		90	77	42	95	93	1.1	7.33	96	86	34	26	36.6		376	26.5	2.1	12	102	1.3	1.2	23	21	0.4	13.4	2.26	0.04	1	20	20
175	87.5	4	15	6	73	66	4	T	3	M	70		1	F	T	F	3.23677		F	CVVHDF	78	69	41	93	239	2.1	7.22	88	31	36	22	36.7		104	14.2	2.2	17	98	2.2	1	9		0.6	11.2	2.11	0.11	-1	11	15
	50.9	19	14	2	43	40	3	F	2	F	79		0	F	F	T			F		109	94	14	94	176									216	55.1	2.5	12	116	0.5	1.7	328	202	0.3	18.7	3.67			21	20
	66.2	18	14	2	38	24	3	F	2	M	85	23.7	1	F	T	F			F		74	99	49	90	71	2.9	7.34		50	22	15	37.1		157	13.1		14	92	1.4	2.6				28.5	4.19	0.03		17	10
170	94.2	15	15	5	30	21	3	F	0	M	76	33.3	0	F	T	F		0.050011	F		72	90	36	94	65	1.5	7.23	94	78	40	21		126	143	9.6	4	9	100	1.2	1	17	15	0.3	11.3	2.5		-2	18	35
	53.5	16	15	2	39	30	3	F	2	F	84		0	F	F	F			F		78	95	16	94	103									719	8.7		12	109	0.5	1.2				13.9	2.41	0.1		11	15
173	81.25	12	15	2	33	44	3	F	3	F	89		0	F	F	F			F		81	96	43	96	140	1.6	7.35		43	36	24			107	15.4	3.2	11	107	0.7	1	34	26	1.1	10.6	3.67		0	16	10
163	73.3667	13	14	2	34	27	3	F	0	M	77	31.2	1	F	F	F			F		87	131	59	92	76									231	79.8	3.7	15	95	1.2	1.1	21	12	0.6	11.7	2.39			13	10
	71.9	16	14	2	36	28	1	F	1	M	64	27.2	0	F	T	F			F		60	115	38	94	53									124	7.3		10	104	1.1	1	26	25	0.5	10.6	2.14			1041	10
183	87.6	14	14	2	54	33	1	F	3	M	69	23.0	0	F	T	F			F		59	88	44	92	99	2	7.32	27	25	49	26			121	5.5	2	11	105	1.4	1.5	177	63	4.6	15.9	2.84			53	10
173	86.6	3	15	10	57	50	4	F	2	M	82		1	T	F	F	0.0999932		T		58	76	46	90	103	1.7	7.31	67	43	31	20	36.7		104	4		15	87	2.1	2.4	814	938	5.2	25.4	1.93	0.03	5	12	20
173	61.9	16	15	4	41	47	1	F	1	M	91		0	F	T	F	0.149902		T		61	89	44	100	172	2.3	7.39		141	36	24	40.2		76	5.4	3.1	11	103	1.3	1.1	21	18	0.8	11.7	2.45			21	20
	72	13	15	2	40	36	3	F	2	F	61	26.7	0	F	F	F	0.12012		F		94	82	30	92	102	1.5	7.34		38	23	13			38	23.1	1.4	18	102	0.3	1.2	44	47	0.3	13.5	2.08	0.01		10	20
	92.9	15	15	2	69	53	4	F	3	M	78	31.8	1	T	T	F	0.502728		F		50	65	35	97	217	1.5	7.2	97	51	37	20		138	136	11.9	3.7	11	105	1.8	1.4	16	7	0.5	14.9	2.17	0.26	-1	18	0
	68.7	10	15	6	50	29	1	F	3	F	75	34.0	1	T	T	T			F		62	56	23	87	70	0.8	7.15	74	46	74	28			128	7.7		15	92	3.4	1				10.3	3.08	0.46		23	300
	70.4	9	15	5	58	35	3	F	0	F	68	30.9	1	F	F	F			F		87	55	31	81	157	2.7	7.39		64	34	28			155	9.7		19	96	1.2						3.27		0	12	25
	56.8	11	15	4	45	42	4	F	2	F	88		0	F	F	F			F		63	109	47	97	121	1.4	7.47		147	35	26			200	10.8		13	109	0.7	1				12	3.17		2	10	15
	51.8	16	15	4	61	37	4	F	3	M	81		1	T	F	T			F		90	69	36	92	98	1.6	7.31		40	32	27	36.7		156	12.2		17	98	5.6	2	37	3	0.7	21.3	2.53		-4	20	0
	73	17	15	6	55	26	2	F	1	F	75		0	F	F	T			F		87	103	50	93	143									130	17.5	2.9	13	98	1.5	1.8	31	20	7.1	19.4	1.84				60
	62.1	11	15	8	47	44	3	T	2	M	89	23.3	1	F	F	F	0.219806		F		72	89	44	95	123	2.9	7.36	69	44	35	22	36.3		27	5.4	1.5	6	119	3.1	2.1	52	37	2	22	2.57	0.09	-3	102	20
157	82.2	13	14	5	31	31	4	T	2	F	83		0	F	T	T	0.100024		F		65	82	39	94	142	1	7.39	96	86	38	24	36.9		227	14.8		15	102	1.1		51	71	1.6		3.63	0.02	-1	11	15
155	62.7	5	15	2	31	40	2	F	3	F	88		0	T	F	F			F		63	80	37	90	101									256	9.7	3.7	14	105	0.9	1.2	122	28	0.6	13.6	3.1	2.52		155	0
	104.65	11	15	2	50	43	2	F	3	M	75	31.8	1	F	F	F			T		111	74	20	70	149		7.34	29	24	50	29			197	10.5		16	102	1.2	1.1				12.2	4.71			30	10
	81	16	15	2	37	40	3	F	1	M	61		0	F	F	T			F		79	78	44	98	110	1.7	7.27	99	36	26	17	37.1		420	13.6	2.7	15	116	2.1	1.4	30	32	0.6	15.3	2.62	0.11	-6	14	10
157	64.8	14	15	5	53	52	3	F	3	F	91		0	F	F	T			F		103	88	38	95	20	1.2	7.42	64	35	32	22	36.8		164	9.6	2.2	12	105	0.8	1.2	22	9	0.5	13.5	2.71	0.01	-1	10	5
168	68.55	14	15	2	45	38	4	F	2	F	91		1	F	F	F			F		64	96	65	88	133	2	7.27	94	36	27	15	36.4		346	12.9	3.9	20	109	2.1	1.8	25	15	0.2	19.5	3.36	0.12	-10	360	15
	60.2	16	10	2	42	34	3	F	2	F	78		0	T	F	F			F		58	89	41	95	101									172	8.5	4.7	12	102	0.9	1	65	30	0.8	11.1	2.72	0.22		12	10
	89	23	15	3	27	31	4	F	3	M	80		0	T	F	F			T		85	105	47	85	105		7.47		111	39	29			129	12		9	106	0.8	1.2				14.3	2.35	0.03	-1		0
	47.1333	23	13	2	72	49	4	T	3	F	76		0	F	F	T			F		86	69	32	81	76									245	15.2	2.5	14	102	1.6	1.5	20	41	0.3	17.4	2.02		-3	104	0
	70.8	11	8	4	62	31	2	F	2	F	85	32.1	1	T	F	T			F		46	95	43	93	125		7.44		26	48	34			244	14.2	3.8	16	103	1.3		36	17	0.5		4.46	0.04		33	20
	67.3	17	15	4	37	28	3	F	1	F	69	29.1	0	F	F	F			F		63	84	51	89	144	0.9	7.34		18	56	33			194	21.9		7	107	0.5	1.1	27	44	0.5	11.4	3.07	0.06		13	40
	54.5	10	8	4	48	38	4	F	0	F	74	24.2	0	F	F	F			F		67	80	36	94	126	1	7.4		110	38	24			208	18.7		10	108	0.7		43	66	0.4		2.78		0	11	23
168	68.3333	19	14	2	46	29	3	F	2	M	86		0	F	F	F			F		93	75	48	89	107									196	15.8		13	103	1.2	1.3				14.3	3.82			27	5
152	70.3	16	15	2	42	29	3	F	2	F	86	29.3	0	F	F	T			F		78	95	50	96	97									222	21.6	3.2	11	112	0.6	1.2	44	15	1.2	13.8	2.71			12	10
	84.6667	14	15	4	37	36	2	F	2	F	78	37.8	0	F	F	T			F		78	102	64	85	120		7.4	90	61	37	24			45	10.2	3.8	17	96	0.9	1.4	20	15	1.4	15	2.12	0.21	0	18	35
170	62.05	8	15	3	49	43	3	F	2	M	87	131.1	0	F	F	F	0.13989		F		94	86	59	94	122	1.8	7.24		35	28	17	36.6		204	12.2		13	110	0.9	1.2	13	8	0.8	12.6	2.94		-7	17	5
165	58.5	16	15	3	44	54	2	T	2	F	87	26.9	1	F	F	F	0.298432		F		61	81	27	100	63	1.9	7.08		41	30	19		138	149	6.9		17	106	1.4	3.4				37.9	1.33	0.01	-1	66	5
183	78.5	15	15	4	61	26	3	T	3	M	64		0	F	F	F	0.461135		F		61	91	35	91	99	1.7	7.27	67	41	25	12		142	111	19	1.7	23	104	2.1	2.4	110	44	17.7	26.1	2.14			17	0
157	69	16	14	2	27	35	2	F	0	F	78	26.1	0	F	F	T			F		75	107	40	95	135									177	10.8	3.9	15	102	0.7	1.1				11.7	3.13		0	14	50
	56.8	14	13	2	38	35	3	F	0	F	86		0	F	F	F			F		64	101	40	93	120									208	8.1		15	100	0.9	1.3				14	4.33	0.01		13	20
	81.9	15	15	3	65	45	4	F	2	F	91		0	T	F	F	0.200164		F		51	54	17	86	121	1.4	7.14		38	36	15	36.6		128	7.4	4.2	19	106	2	1.2	29	41	1.8	13.2	3.22		-11	61	10
	60	11	15	2	40	46	3	F	2	F	84		0	F	F	F			T		69	82	55	96	44	1.1	7.31		35	28	15	36.7		132	10.5	2.7	17	114	1.4	1.9	1328	1183	0.9	19.8	3.12	0.02	-1	19	5
	50.4	10	15	2	49	41	3	F	3	F	78	19.4	0	F	F	F	0.120066		F		66	70	29	95	92	1.9	7.22		38	43	19			358	9.8	2.1	14	97	2.9	3	17	9	1.1	33.2	2.64			261	0
173	99.15	11	15	3	40	41	1	F	2	M	80		1	F	T	T			F		68	129	49	97	87	1.5	7.33		95	41	26			161	6.4	3.9	12	106	1.4	1	21	24	0.3	11	2.22	0.01	-1	21	20
	56.2	11	14	8	35	22	2	F	1	M	61		0	F	F	F			F		82	95	61	88	72									62	7	2.1	15	99	1.4	1.3	356	75	16.6	13.7	3.24	0.02		10	30
165	54.4	11	14	7	65	46	1	T	3	F	60	20.0	1	F	F	F	0.418924		T	CVVHDF	58	63	18	90	114	1.4	7.23		37	44	19			90	9	4.4	18	100	3.9	2	57	25	3.7	21.4	2.14	0.07	-2	14	0
	68.3	17	15	2	34	32	2	F	2	M	85	22.0	1	T	F	F			F		62	100	54	94	133									223	13.7		19	104	1.7	1.4	13	17	0.5	15.8	2.56		0	41	20
	59.85	19	15	6	55	32	3	F	1	M	85		0	F	T	T			F		95	125	47	95	46									35	23.3	2.2	12	97	0.7	1.4	81	77	9.7	14.7	2.06	0.01		10	30
	79.6	7	12	2	41	38	3	F	0	F	85		0	F	F	F			F		60	101	39	93	103									286	14.3		18	98	0.6	1				11.2	3.43			14	100
157	76.7	12	15	5	42	42	2	T	3	F	65		0	F	F	T	0.200197		F		62	101	44	97	222	2.1	7.41		47	31	22			151	14.7	2.6	18	100	1.8	1.3	198	76	18.8	14.6	1.79	0.12	-14	104	0
	80.3	12	9	3	39	25	2	F	0	M	73		0	F	T	T			F		65	137	72	90	86									133	8.5		14	101	1	1.4				15.6	2.9			10	30
173	86.5	14	15	2	50	46	4	F	3	M	86		0	F	T	F	0.200284		T		75	48	34	100	113	2.8	7.38		165	31	20			149	8.1		14	90	0.7	1.2				13.2	2.9		-1	10	10
	62.4	10	14	2	53	38	3	T	2	F	68		0	F	F	F			F		69	87	52	96	78	2.7	7.24		24	30	13			151	15	2	21	111	1.7	1.3	63	49	0.3	14.1	2.47	0.01		27	40
152	52.1	12	15	4	48	34	2	F	2	F	64	20.7	0	F	T	F	0.500166		F		69	98	44	99	244	1.8	7.54		198	34	30			86	12.4		11	102	0.4	1.5				16.6	2.18	0.15	-1	10	0
	90.6	10	15	3	65	60	3	T	3	F	65	33.3	1	F	T	F	0.0500001		T	CVVHDF	102	69	39	95	97	2.4	7.26		45	46	22	35		100	7.9	3.1	22	105	3.7	2.8				30.1	2.48		-1		0
	57.4	9	15	5	37	45	3	T	2	F	86	34.2	0	F	T	F	0.120011		F		53	75	34	59	101	1.1	7.3	97	111	42	29			273	13.8		7	97	0.5	1.1	52	30	0.3	12.4	3.38	0.23	1	10	10
155	82.5667	15	13	2	38	34	3	F	3	F	91	36.3	1	F	T	F			F		81	105	37	90	144	1.2	7.24	90	64	40	25			254	12.3	3.7	22	87	1.5	1	24	19	0.3	10.9	2.81	0.17	-1		5
	65.9	20	12	2	47	40	3	F	1	F	91		0	F	F	F			T		79	102	37	91	116		7.3		70	79	42			280	8.7	4	11	102	0.9	1.1	32	30	0.5	12.6	2.86	0.03	10	31	17
	88	18	10	4	50	25	4	F	0	M	70		0	F	F	F			F		106	78	57	97	6	1	7.26	87	58	42	24	39.3	140	158	7.6	2.8	12	109	2	1.3	25	10	0.9	14.5	2.97			12
157	56.75	11	15	3	24	42	2	F	0	F	78		0	F	F	T			F		57	114	52	100	104									175	13.7		16	98	0.7	1.1	47	23		11.5	2.77	0.12	1	11	20
	56.6	21	12	3	59	42	3	F	2	F	87		0	F	F	F			F		68	65	37	88	129									308	18.4		10	103	0.6	1.2				12.9	3.82	0.07		17	20
	38.7	15	12	3	45	36	4	F	2	F	83		0	F	F	F			T		86	76	37	87	130	2.8	7.35		41	43	25	38.2		242	4.4	2.5	15	109	1.6	1.4	19	13	0.5	15.9	3.38	0.04		1204	10
	74.3	21	10	4	40	33	4	F	2	M	84	29.3	0	T	F	F			F		89	98	55	97	126		7.49		92	40	31	37.4		853	21.8	2.2	13	103	0.7	1.9	36	23	0.2	20.3	3.49		6	23	30
145	84	14	15	5	43	40	3	F	2	M	69		0	T	T	F			F		67	88	43	96	88	1.4	7.22	98	88	27	15		137	100	7.2		12	115	0.8	2.1				21.7	2.31		-1	10	5
	63.8	13	8	5	54	53	3	F	2	M	82		0	F	F	F			F		56	92	38	91	126									183	8.8	3.6	19	100	1	1.3	39	16	1.2	13.9	2.89		4	10	5
	56.6	22	14	2	34	40	3	F	1	F	91		0	F	T	F			F		88	98	45	94	102									161	12		12	110	0.7	1.2				13.6	4.1			11	25
175	102.5	17	15	4	59	45	3	F	0	M	79		0	T	F	F			T		83	118	45	89	146	1.5	7.14	93	78	29	16	36.8	140	145	17.9	3	18	101	1.2	1.2	214	72	0.3	12.8	2.94		-1	21	75
	65.7	17	15	2	35	34	2	F	0	M	79		1	T	F	F			F		75	91	49	83	74	1.1	7.42		42	52	35			192	6		10	95	1.4	1				12	4.1	0.04		30	300
178	135	9	15	4	41	41	4	F	3	F	65	33.4	0	F	T	T		0.0300503	F		73	86	31	94	103	1.6	7.36	94	80	33	23		135	262	12.7		10	102	0.9	1.2				13.3	3.01		0	24	20
168	57.1	14	14	2	49	47	3	T	3	M	79	20.0	0	T	F	F	0.330437		F		72	90	41	85	73	2	7.33	61	33	47	26			166	17.7	2.9	12	100	1.4	1.5	70	49	0.7	16.3	2.33	0.24	0	17	10
	92.1	12	15	2	34	33	4	F	3	M	91		0	F	F	F			F		71	101	31	90	124									249	9.6		16	102	1	1.1	29	20	0.8	13.4	3.74			31	50
163	68.5	14	15	2	33	43	2	F	2	M	83	28.5	0	F	F	T			F		62	113	48	93	95	1.2	7.42		102	26	17			160	9.8	3.1	13	111	1	1.2	26	13	0.6	12.6	2.79		0	12	25
163	91.7	19	14	2	43	43	4	T	2	M	85		0	F	T	F			T		79	83	30	90	103	2.8	7.38		29	34	25	37.7		269	20.4	3.1	16	95	2.8	1.1	12	15	0.4	12.6	2.22	0.03	0	179	-60
	89.7	11	15	3	42	41	3	F	1	F	80		0	F	F	T			F		68	89	26	99	118	1.2	7.35		151	34	23		135	216	14.6		15	101	0.6	1.2				12.5	2.62		-6	10	24
	78	18	5	6	75	49	4	T	2	M	72		0	F	T	T			F		65	82	39	91	126	1.2	7.33	63	18	38	25			266	16.1	3.6	12	113	1.3	1.3	13	11	0.4	13.8	2.53	0.1		12	15
168	88.8	10	15	6	52	50	2	F	3	M	84		1	T	F	T	0.300021		F	CVVHDF	60	102	40	91	231	1.3	7.38	98	72	26	19			224	13	3.3	22	91	4	1.6	14	9	0.6	17.2	2		-1		0
	66.2333	9	7	3	38	38	2	F	2	M	91		0	F	F	F			F		73	110	44	93	82		7.48		48	33	25		141	197	7.5		14	102	1	0.9				9.8	3.59	0.01		18	30
	50	16	11	3	53	45	4	F	2	F	83		0	F	T	F			F		84	85	39	95	62									163	9		9	134	1.8	1.3				15.1	2.87				20
	83.15	12	14	3	36	35	3	F	2	M	63	26.6	0	F	T	F			F		96	101	57	87	101	1	7.4		68	52	33			480	10.7	2.4	14	101	0.4	1.3	43	45	0.2	14.5	3.15		14	10	0
	95	15	14	5	52	43	3	F	3	F	81		1	F	F	F			F		75	93	46	94	96									171	19.6	2.4	22	92	5.4	4.2	17	8	0.2	47.5	2.3			24	0
	80	11	14	2	41	27	1	F	0	M	88	31.8	0	T	T	F			F		60	111	41	91	112									185	10.6		11	101	1.3	1.3				14	2.49			33	150
	50.1	17	13	3	39	26	3	T	2	M	75		0	T	T	T			F		86	96	58	93	118	1.3	7.31	35	26	46	28	36.8		342	10.2	2.6	11	104	0.6	1.2	20	11	0.3	13.3	3.15	0.01		12	0
	62.6	18	15	2	48	32	2	F	2	F	84		0	F	F	F			F		81	78	38	88	95									246	4.9	3.1	9	103	0.4	1.7	58	24	0.6	17.6	2.74			11	10
	75	16	15	2	49	37	4	T	2	F	91		1	F	T	F			F	CVVHDF	81	95	31	81	179	2.7	7.11	59	23	40	15		136	176	22.7		15	100	1.7						4.08	2.09		33	10
168	51	12	15	2	35	52	3	T	3	F	78		0	T	F	F			F		88	85	47	95			7.48	96	77	37	28			183	12.3		17	99	0.4	1.3				13.8	2.88	0.03	0	13	5
155	44.3	19	15	8	58	36	4	T	2	F	88	19.8	1	F	F	F	0.420026		F		70	97	39	85	98	2.9	7.05	80	38	28	9	37.1	139	160	18.7	2.4	17	108	6.3	1.8	30	12	0.2	19.4	2.57	0.04	-8		25
178	96.5	10	15	2	42	43	3	F	3	M	73		1	T	T	T	60.0104	0.0601967	F		69	82	32	92	106	0.8	7.27		172	35	22		135	153	7.4	3.4	9	97	1.8	1.1	87	22	0.4	11.5	2.6	2.33	-1	23	0
178	60.5	19	15	2	31	20	2	F	2	M	89	26.6	0	F	F	F			F		58	84	58	92	111	1.4	7.39	21	21	29	21		139	185	11.8	3.3	13	104	0.6	1.6	39	40	0.6	17	3.91	0.05	8	23	20
	64.1	19	14	4	50	45	3	F	0	M	91		1	F	F	F			F		71	85	37	93	100									104	15.3	2.7	13	97	2.7	1.5	30	15	0.8	15.9	2.63			103	75
168	46.5	15	14	2	48	37	2	F	0	M	91	20.3	1	F	F	F			F		60	83	35	92	108	1.4	7.37	98	207	46	28		137	216	7.7		12	101	0.8						3.55	0.05		12	20
168	58.6	17	15	2	56	37	4	F	2	F	82		0	F	F	F			F		82	100	60	93	128	6.2	7.45	97	118	40	29			479	22.7		18	94	0.9						4.92			37	0
178	88.9	14	11	5	51	32	2	F	2	M	73	23.9	1	F	F	T			F		63	129	56	93	112	1.3	7.31		45	10	9	36.5		226	8.7		18	106	1.5	1.2				12.6	2.83		7	16	40
155	57.7333	11	12	5	63	53	4	T	3	F	77	26.3	1	T	T	T			F		78	102	37	71	131	4.8	6.89	98	129	17	4		135	85	21.7	1.5	18	101	1.1	1.1	16	11	0.3	12.2	2.17		-1	16	0
	118.9	9	14	2	51	37	3	T	3	F	74		0	F	F	F			F		54	87	40	93	118	1.9	7.33		89	32	18			70	18.5	2.4	16	106	2.3	1.7	30	25	3.1	18.3	2.96		-5	203	5
	81	12	14	2	43	33	3	F	2	F	91		0	T	F	F			F		52	87	39	92	122									160	10.6		12	105	1.1	1.3				14.7	3.15			16	10
	53.4	15	14	3	43	35	3	F	3	F	82		0	F	F	T			T		51	94	26	94	118	1.7	7.32		79	48	35	36.7		416	23.4		12	97	0.8	1.1				13	1.85	0.01	0	17	0
160	82.6	9	10	5	41	32	1	T	2	F	67		0	F	F	T	0.099992		F		48	93	43	93	92	0.8	7.44		85	43	30			189	8		10	103	0.6	1.2	37	32	0.3	12.5	2.52	0.67	-1	15	25
	72.2	15	15	3	40	39	2	F	0	F	68	30.9	1	F	F	T			F		65	87	43	80	95	1.5	7.37		20	50	30			95	4.4		13	100	0.8	1	16	13	0.6	12.1	2.33	0.01		19	50
	90	12	13	4	38	35	3	T	0	F	79	30.2	0	T	T	T			F		74	72	34	91	57	1.3	7.41	62	39	39	26	36.3		70	2.8		7	106	0.3	1.2				13.2	3.59	0.05		10	350
157	44.8	16	15	3	60	44	3	T	2	F	87		1	F	F	F	0.420487		F		69	93	40	91	143	2.1	7.16	76	27	24	11			44	45.1		21	114	1.4	1.4	213	31	0.6	15	2.31	0.04		107	10
163	69.3	11	15	2	56	39	4	F	2	F	75		1	F	F	F			F		66	100	48	97	120		7.37		133	47	28	38.5		212	16.2		14	101	1.1	1	20	8	0.3	11	3.58			14	10
175	66	12	15	2	43	30	3	F	0	M	91		0	F	T	T	0.140039		F		73	41	28	84	93	1.3	7.27		19	37	20	36.6		136	12.2	2.7	15	102	0.6	1.3	26	19	0.3	13.7	3.17			11	50
	102.1	13	15	2	32	26	2	F	1	F	65		0	F	T	T			F		45	105	46	91	34	0.7	7.4	98	114	42	29	36.8	139	279	16.2		14	102	1.3						3.24		7	30	30
	77.8	16	9	3	41	36	3	F	3	F	64		0	F	F	T			F		79	92	54	95	99	1	7.39		57	27	21			325	9.4	2.4	16	100	0.9	1.2	11	10	0.2	13.3	3.91		0	11	0
183	88	8	15	4	51	40	3	F	2	M	80		1	F	T	T	0.10001		F		60	82	35	96	152	1.3	7.46		108	41	30			123	11.3	3.3	8	103	1	1.2	29	22	1.5	13.2	2.94	0.01	0	24	0
163	70	8	15	6	62	53	3	F	3	F	74		0	F	F	T			T		71	98	31	97	133	2.9	7.33	50	28	30	17	36.7		50	13.2	2.5	21	107	1.9	2	22	17	4.8	21	1.66		-1	17	5
		14	15	5	46	35	3	F	1	F	71		1	T	F	F			T		82	71	34	93	177	0.9	7.2	65	41	30	17	35.4		331	10.3	3.4	18	95	8	3.9	52	8	0.5	44.1	2.44	13.21	-5	10
173	68	15	15	2	80	41	4	F	1	F	66		0	F	T	F			F		77	62	32	80	93	0.9	7.33	76	43	20	14	36.4		219	15.3	2.7	15	103	1	1.5	188	61	0.8	16.4	2.45	0.04	-1	12	20
175	90.5	9	15	3	39	41	1	F	3	M	82		1	F	T	T			F		52	128	46	96	126	1.6	7.39	98	66	32	24			176	9.1	3.2	13	103	1.4	1	23	22	0.3	10.9	3.14	0.01		20	30
	58	11	14	2	42	42	3	F	2	F	79	20.3	0	T	F	F			F		61	91	24	94	115									258	8.9	4	12	104	0.8	1	86	17	1.1	10.7	3.03	1.1		11	10
160	71	13	15	2	31	22	3	F	3	F	63	25.4	1	F	F	T			F		63	117	44	87	145	0.7	7.37	89	53	42	28			275	11.1		17	103	1.5	1.1				11.7	2.24	0.02	-1	40	0
182	80.85	11	15	3	34	34	3	F	1	M	84		0	F	T	T			F		57	92	43	98	155	2.3	7.34	95	96	40	23		141	180	12.2	3	12	109	0.6	1.1	52	33	1.1	12.3	3.75	0.05	-2	14	0
	72.7	16	8	3	64	35	3	F	2	M	80		0	F	F	F			F		65	95	52	93	135		7.47		118	29	22	37.6		140	15.2		9	112	0.5	1.5	12	32	0.9	16	3.32			12	20
	66.8	12	14	2	33	26	2	T	0	M	80	24.3	1	T	T	T	0.0500044		F		60	113	47	93	239		7.37		27	46	28			348	14.8		10	98	1	1.9				20.4	3.31	0.1		11	75
183	118.5	7	15	5	32	19	2	F	3	M	60	32.7	1	F	T	F			T		50	84	44	86	79	0.8	7.26	97	54	33	16		140	122	14.4		11	105	1.5						2.89		-1	18	10
	72.6	9	15	4	35	41	4	F	3	F	79		0	F	F	T			F		58	75	29	97	76									84	7.2	2.5	10	100	0.8	1.5	55	32	2.9	16.2	2.24	0.03		10	10
175	58.9	21	15	2	45	32	2	F	2	M	91	19.2	1	T	T	T	0.180023		F		57	82	34	84	145									283	15.8	2.5	15	114	1.3	1.3	61	26	0.3	14	2.68	2.48	-2	21	10
170	66.8	11.5	15	4	31	39	4	F	2	M	75	25.4	0	F	F	T	0.140071		F		73	92	48	98	104	1.9	7.36	52	32	39	24	37.3		213	13.1	3.1	9	102	0.7	1.2	48	14	0.5	13.4	2.89	0.02	-1	10	10
152	58.6	12	15	4	55	35	3	T	3	F	61		1	F	F	F	0.300792		F		77	87	45	94	92	2.7	7.21	74	46	23	13			78	6.6	3.7	18	97	2.7	3.6	23	14	2.6	39.8	2.04			404	5
163	68.2	12	15	4	54	46	3	F	3	F	74	27.0	0	T	F	F	0.100013		F		49	76	35	95	74	1.4	7.35	96	90	24	18	36.3		311	8.8		12	101	0.3	1.3	63	26	7.6	13.6	2.66	0.01	-2	10	5
175	73.7667	13	15	3	40	44	3	F	2	M	88		0	F	F	F			F		63	71	35	98	109		7.48		317	35	27			158	9.4		13	98	0.8	1.2				13.9	2.98			12	15
	87	14.5	15	3	45	49	4	F	2	M	91	31.5	0	F	F	F			F		57	107	42	94	99	0.7	7.42		110	32	22	37.1		181	11.5		12	103	0.9	1	23	21	2.4	10.7	3.35	0.03	-1	14	-3000
165	48.7	15	15	10	50	41	3	T	2	F	91		0	F	F	F	0.200087		F		64	85	41	95	76	2	7.24	98	41	29	15			17	4.6	2.1	12	126	1.1	1.5	28	20	0.6	17.2	3.68	0.12	-10	25	10
173	72	17	15	4	50	50	3	T	2	F	87		0	T	F	F	0.30034		F		60	74	35	93	161	1.1	7.24		106	39	19			269	17.3		14	108	1.5	1.6	27	29	0.3	17	1.73	0.07	-7	16	25
	58.5	16	15	2	51	29	4	F	0	M	91	21.2	1	F	F	T			F		81	84	42	91	118									235	12.8		11	88	1.1		37	12	0.6		2.83	0.01		20	25
	84.5	12	15	2	57	36	3	T	3	M	91	28.7	1	T	F	T	0.0500185		F		101	88	56	75	86	1.7	7.14		33	44	18	36.7		134	15.5	4	24	101	1.6	6.3	24	25	0.4	70.1	2.06	0.07	-10	28	0
173	76.5	9	15	6	49	41	3	F	3	M	60	27.3	1	F	F	F			F		83	85	48	93	49	1.5	7.26		126	42	24	36.6		132	2.6	2.9	20	88	4.6	1.7	29	28	2.1	18.7	2.95	0.07	-1	175	0
157	59.9	15	15	5	53	29	3	F	2	F	91		1	T	T	T			F		83	95	37	94	154	2.1	7.29		40	34	23			263	11.6	3.5	22	93	1.9	1.1	19	13	0.9	12.2	3.64	1.31		37	15
155	42.35	8	15	2	47	47	4	T	2	F	83	16.6	0	F	F	T	0.150057		F		86	87	43	82	80	3.6	7.19		31	26	12	37.3		85	28.3		14	109	0.8	1.6	34		0.3	17.2	3.14		-10	19	10
175	67.7	11	15	4	37	22	3	T	0	M	63	24.7	0	F	F	F	0.170367		F		63	89	49	91	106	1.7	7.33	75	43	35	20	36.6		161	17.9		13	102	0.7	1.4	59	31	1.1	14.8	2.62			12	350
178	90	12	15	2	51	35	2	F	1	M	77		1	F	F	T			F		61	96	38	66	106	1.4	7.37		88	56	38		136	102	4.2		10	94	2.7	1.7				18.2	2.37	0.06	12	229	30
	61.9	13	13	2	58	35	2	F	3	F	72		0	F	F	F			F		106	99	64	97	124		7.48		43	66	51			317	6.6		13	105	0.9	1.1	26	14	0.4	12	2.93			42	10
	48.5	13	9	4	38	40	3	F	1	F	82		0	F	T	T			F		59	88	44	88	128									248	5.9		13	96	0.4	1				10.7	2.87			14	100
168		10	15	4	45	41	4	F	0	M	79		0	F	F	T	0.200153		F		101	85	54	92	140	0.7	7.22	97	41	38	22	34.4		205	12.7	3.3	14	89	1.8	1	15	17	0.2	11.2	2.57	0.01	0	10	30
178	103.45	12	15	3	34	33	2	F	1	M	82	30.4	0	T	F	T			F		50	93	35	92	91	2	7.28	96	95	34	23		135	125	11.7		10	107	0.9	1.1				12.1	2.65		-1	15	-650
137	38.1	15	15	2	37	28	3	F	0	F	91		1	F	F	F			F		49	98	27	92	87									257	18		15	105	1.6	1.1				12.6	2.84	0.04	-2	21	0
	72.4	9	13	2	47	36	2	F	0	F	91		1	F	F	T			F		63	95	48	81	93		7.39		67	54	34			172	5.9	3.6	13	99	1.1	1	16	7	0.4	11.2	3.09		5	21	50
170	50.9	15	15	3	49	26	2	F	0	M	62		0	F	F	F			T		62	89	40	94	67	1.1	7.48		75	29	22		144	178	5.6	2.6	10	120	1.1	1.4	20	10	0.3	15.9	2.21	0.05	0	14	45
	104.2	14	13	5	50	26	1	F	2	M	81	33.9	1	T	T	F			F		54	106	43	88	225	1.8	7.35		176	27	16			135	6.7	3.7	21	111	3.7	1.5	173	106	0.4	16.2	2.9	0.09			30
	57.4	16	15	2	32	32	2	F	2	M	85	24.2	1	T	F	T			F		64	116	47	92	165									166	12.9	3.9	16	97	1.3	1	25	14	0.6	11.4	3.48	0.03		30	15
	78.9	19	11	2	44	31	3	F	1	M	75		0	F	F	F			F		82	100	41	91	109	1.3	7.53		71	33	28			274	14.3	3.2	15	106	1.1	1.3		51	1.6	13.6	3.76	0.01		15	40
	70.1	16	14	4	43	29	2	F	0	M	85	24.2	0	F	F	F			F		47	100	49	91	97									104	11.7	3.9	14	103	1	1.4	61	21	3.8	14.7	2.93			25	100
173	74.5	7	15	4	45	48	2	F	2	M	84	25.5	0	T	F	T			F		55	104	49	95	86	0.9	7.42		97	33	29	36.7		159	8.4		14	102	0.6	1				11.4	3.38		10	11	10
	57	9	8	5	53	48	3	T	2	F	86		0	F	F	F	0.100036		F		70	71	40	74	115	2	7.33	94	82	37	20			204	8.1	2.3	12	105	0.5	3.7	41	37	1	38.8	3.21	0.01	-5	11	15
	78.4	8	13	2	52	29	3	F	2	F	82	23.4	1	F	F	T			F		59	96	47	98	90									130	13.1		11	108	1.6	1.1	6	6	0.2	12.2	2.13			27	5
	55.3	18	14	2	42	39	4	F	2	F	69	25.1	0	F	F	F			F		66	66	37	89	133									333	3.5		9	104	0.8	1				11.8	3.5	0.01		11	5
157	55.6	9	15	3	52	36	2	F	3	M	71		0	F	F	T			F		59	91	58	94	136	1.9	7.35		37	29	22	36.8		212	22.8	3.8	8	110	0.8	1.4	10	12	0.5	15.1	3.09		0	11	15
165	92.1	14	13	5	57	33	4	F	0	M	82	36.1	0	F	F	T			F		79	124	59	92	126									19	0.5		14	104	0.9	1.3	25	19	1.6	14.7	2.09			21
152	103	11	13	4	48	32	3	F	3	F	81	39.3	0	F	F	F	0.10009		F		74	78	48	93	127	1.9	7.22		73	45	24	37.1		172	10.4		18	102	0.9						1.92		-1	15	10
	63.7	12	7	6	70	46	2	T	3	F	77	20.6	0	F	F	T			F		69	77	50	92	107									251	8.2		23	103	3.2	1.4	29	15	0.2	15.2	2.13	0.52		136	10
	66.7	12	15	2	39	35	3	F	1	F	80		0	F	T	F			T		82	93	41	94	113									102	7.3	3.7	15	104	1.6	1.6	18	23	0.8	18.2	2.71	0.78	-1	29	0
165	87.8	10	15	3	59	34	3	T	3	F	76		0	F	T	F	0.0900664		F		92	80	36	93	80									357	27.6	2	14	107	1.5	2.7	25	17	0.8	28.6	2.8			27	10
183	77.3	14	15	9	55	44	3	F	3	M	73	23.6	1	T	T	T	0.119023		F		95	103	39	92	115	1.6	7.29	61	40	36	21			90	14.9	1.6	14	102	1.2	1.6	1032	747	1.3	17.5	2.05	0.14	-1	13	5
	62.5	14	15	6	56	38	3	F	2	F	83	25.9	0	F	F	T			F		54	91	13	93	113									77	3.4	1.6	15	98	1.6	1.7	150	96	3	18	2.31	0.03		41	10
175	97.7	10	15	6	46	26	3	T	3	M	78	32.4	0	F	F	T	0.352753		F		78	75	47	89	148	4.4	7.21	66	38	43	21	36.4		250	24.9	3	16	97	2.1	1.3	42	20	1.1	13.8	2.17	0.06		10	10
	71.4	13	15	4	41	27	3	F	1	M	84	27.2	1	F	F	T			F		72	100	46	89	131		7.48	88	60	31	24	36.6		259	12.2		15	103	2.1						2.85			1034	0
	96	15	15	4	45	42	3	F	1	M	62		0	F	T	T			T		94	86	68	99	101	1.5	7.32	79	52	35	25		155	173	13.9		10	123	0.7	1.4				15.2	2.73	0.04	0	13	30
	86.6	14	15	2	43	36	3	F	0	M	65		1	F	F	F			F		99	114	58	92	201	5.8	7.44		143	31	22		133	62	17.7	1.9	11	96	0.8	1.9	140	135	13.6	20.3	2.19	0.05		100	40
	52.3	18	15	5	48	42	3	F	3	F	89		1	T	F	T			F		76	107	42	91	98									290	27.7	2.7	21	99	6.9	1.3	59	62	0.1	14.5	3.19			92	0
	169	11	13	2	51	42	4	F	3	F	91	26.1	0	F	F	F			F		95	111	47	96	155	2	7.4		98	16	13		135	183	14.2		20	108	1	1.2	16	8	0.3	12.5	2		-7	26	5
	78.2	10	13	2	43	34	2	F	3	F	74		1	T	T	T			F		75	104	43	58	137	0.9	7.35		116	50	30			215	4.5		14	102	1.5						3.77	0.01	3	26	5
157	49.5	12	6	2	55	45	3	T	2	F	67		0	T	F	T	0.0999976		F		72	80	53	97	125	1.3	7.1	66	41	63	27	37		425	13.5	3.2	10	99	0.7	1.1	61	49	0.2	12.3	2.52	0.11	-3	13	15
	81.3	16	13	2	33	32	3	F	2	F	84	35.5	0	F	T	T			F		68	108	43	96	192									114	10.4	3.4	14	100	1	1.3	21	15	0.7	14.1	3.19	0.01		13	100
	71	11	15	8	70	50	2	T	3	M	78		1	F	F	T	1.87194		F		66	71	41	90	131	0.6	7.16	71	37	35	21	36.9		209	16.6	2	27	97	6.1	1.1	88	249	3.9	12.2	2.42	0.66	-1	31	-20
168	78.5333	18	15	4	39	30	2	F	0	M	86	32.4	1	F	F	T			F		54	104	33	92	124									287	8.7	3.3	21	101	4.8	1.1	18	12	0.2	13.1	2.34	0.35		103	35
175	61	3	15	4	53	56	3	T	3	M	79		0	F	T	T	0.150054		F		76	97	47	95	79	1.1	7.21	53	33	35	18			219	17.7		8	109	2.1	1.1				12.2	2.79	0.08	-7	10	18
155	46.8	13	14	2	55	45	4	F	3	F	91	17.0	0	F	F	F			F		75	76	52	58	89	3.4	7.36		26	30	18	35.7		179	13.2		22	102	1.4	1.6	242	132	2.2	17.3	2.97	0.06	-4	38	0
	55	15	9	3	39	39	2	F	0	F	77		0	F	F	F			F		80	102	57	96	92									233	9.7	3	14	86	0.7	1.3	16	9		14.1	3.32			12	150
173	82	17	15	3	50	47	4	T	3	M	72		0	F	F	T	0.513479		F		48	75	45	83	177	1.6	7.25	99	98	26	13			443	17.6	3.2	22	99	2.9	1.4	363	253	1	15.3	2.78	0.02	-1	29	10
	94.5	10	14	2	77	50	2	F	3	F	86		0	F	F	F			F		26	74	22	83	81	0.8	7.12	95	82	63	28	35.8	125	224	5.1	3	13	87	2.4	1	20	14	0.2	11.9	2.71	0.04	-1	328	10
157	63.6	19	9	5	39	49	3	T	3	F	81		0	F	F	F			F		78	104	65	91	81	2.8	7.34		32	31	18			103	4.6	2.9	14	113	1	1.5	16	12	0.4	15.9	2.94	0.02	-1	11	10
	72.7	16	15	4	49	22	3	T	0	M	63	26.6	0	F	F	F	0.100048		F		69	79	41	94	138									12	8.4	2.7	10	100	0.9	1.4	18	12	3.1	14.9	2.13			17	200
	96.9	13	15	2	25	31	1	F	2	F	68		0	F	F	T			F		61	104	37	94	193									147	7.8	3.7	13	101	0.7	1.2	50	60	0.5	13.5	4.28			24	30
		15	15	2	50	58	3	F	0	M	83	21.3	0	T	F	T	0.500469		F		67	55	22	88	132	2.1	7.22		66	55	31			199	12.1	3.3	12	99	1	1.4	31	27	0.9	14.7	2.94	1.24	0	15	5
	67.3	9	15	2	46	21	2	F	1	M	71	28.1	1	T	T	T			F		46	88	44	93	90	1	7.23	46	19	32	15	36.3		208	11.8	4	13	91	2.2	1	13	10	0.3	11.2	2.73	0.05		35	100
160	59	10.5	15	3	56	42	3	F	2	M	82	25.7	1	T	F	T			F		45	85	37	97	137	0.8	7.42		153	40	27	37.3		113	7.4	2.2	10	109	1.4	1.1	21	20	0.3	12.6	2.42	0.76	-5	38	20
173	85	17	14	2	39	40	3	F	2	M	81		0	F	T	F			F		88	128	66	94	88.5	2.9	7.35		111	40	23	37.3	146	103	11.5	3.9	12	99	0.7		231	267	21.7		2.44	0.06	-3	10	15
157	67.5	12	13	3	42	41	2	F	3	F	88	23.9	0	F	F	T			F		62	86	61	91	119									178	7.3	4.3	16	100	0.8	1.3	36	24	0.4	14.4	2.42	0.01		1072	5
	49.5	11	15	2	46	35	3	T	1	M	64	23.1	0	F	F	F			F		81	87	52	94	88	1.2	7.28	95	97	58	30			232	8.8	3.1	13	95	0.6	1.2	45	25	0.8	13.5	3.92			12	100
	60	12	13	2	40	35	2	F	1	F	85	23.4	0	F	F	F			F		89	96	68	94	85									262	7	2.7	11	103	0.6	1.1	22	36	0.9	11.7	2.82	0.01		10	32
	71.1	15	12	2	43	32	1	F	0	M	70	28.4	0	F	F	F			F		56	109	60	93	108									183	9.1		11	106	0.6	1.3				14.2	4.23			14	45
157	74.9	10	15	2	40	35	4	T	3	F	91		0	T	F	F			F		75	88	37	94	62									262	11.3	2.1	11	97	1	1.2	22	10	0.3	14	2.71			25	10
	67.7	13	15	3	42	34	4	F	3	F	66	25.2	0	F	F	F	0.0800057		F		73	96	49	95	138	1.3	7.3	13	15	44	25	36.7		241	23.9		18	83	0.9	1.2				13.2	3.43	0.02		1361	15
165	54.3667	8	14	2	49	42	2	F	2	M	82		1	T	F	F			F		62	101	45	90	115	1.1	7.3		24	39	23	36.7		122	12.2		17	105	2.8	1.1	130	170	0.7	12.3	2.59	0.45	-2	108	3
	63.3	14	9	4	60	35	4	F	2	M	73	22.7	0	F	F	F			F		75	81	38	95	59									446	22.3	2.1	14	80	0.7	1.4	96	35	1.5	15.3	4.36			19	15
	79.6	8	10	3	39	45	2	F	2	M	88		0	F	T	T			T		61	114	52	95	161	1.9	7.42		172	35	25			133	12.6	3.7	13	100	1	1.2	25	21	0.6	12.6	3.32	0.01	-1	20	15
178	65	15	15	2	59	26	3	F	2	M	87		0	F	F	F			F		58	98	39	79	122	1.5	7.46	87	55	37	27			304	11.9		16	100	2.3	1.3				15.1	2.7	0.67	2		10
	91.4	18	15	6	64	46	3	T	3	F	68		0	F	F	F	0.399653		T		95	90	31	92	116	1.3	7.34		80	22	17			120	19.1		10	106	0.5	2.7	132	85	7.1	28	2.88	0.13	-2	11	7
	68.2	18	15	2	38	27	3	T	3	F	91		0	F	F	T	0.294092		F		76	80	28	91	264									265	33.5		15	96	1.1	1.5				16.3	2.61	0.22	8	48	14
157	62.2	10	15	4	54	49	4	T	2	M	80		0	F	F	T	1.94427		F		86	88	38	94	86	1.5	7.28	70	39	34	20	38.2		171	10.9	3.1	12	103	1.6	1.6	160	7	2.1	16.7	2.51		-5	19	10
	73.2	11	15	2	37	29	2	F	1	M	81	27.0	1	T	F	F			F		58	90	50	82	107									141	8.2		16	98	1.4	1				10.7	2.93	1.35	1	29	3
	111	18	15	2	59	36	3	F	3	F	84		0	T	F	T			F		66	66	36	91	126									227	10.7	2.8	11	104	1.5	1.2	77	27	0.7	13.5	3.83	0.01		24	0
155	45.4	19.5	15	3	52	59	3	F	3	F	68		0	F	F	F	28.6742	0.150314	F	CVVHDF	90	95	38	94	141	3.6	7.39		81	31	21			148	10.4		13	96	0.6	1.1	21	14	0.5	11.4	1.8	0.01	-1	10	0
	74	11	14	6	39	23	2	T	0	M	68	36.0	0	F	T	T	0.150082		F		59	76	34	88	89									86	10.8		8	107	0.3	1.2				12.6	2.74			17	60
170	39	9	11	2	36	33	2	F	0	M	67		0	F	F	F			F		72	98	65	92	119	1.7	7.36	68	42	43	29	36.4		545	6.7	2.6	11	94	0.4	1.3	80	24	0.2	14.4					400
	53.1	10	7	3	41	37	3	F	0	M	72		0	F	F	F			F		67	91	43	92	111									263	9		8	103	0.3	1.2				13.8	2.95			10	40
	57.9	11	14	2	40	37	3	F	2	F	91		1	F	F	F			F		66	103	48	89	99									201	22.7		17	105	1						2.35			18	30
	71	8	15	2	63	32	2	F	2	M	88		0	F	T	T			F		81	75	36	90	136	1.2	7.29		93	31	17			385	9.8		15	100	1.5						2.72	0.11	-8	31	25
163	98.4	14	14	3	36	29	2	F	3	F	89	37.0	0	T	F	F			F		97	103	59	86	118	1	7.26	93	62	73	39	37.1	145	181	8		15	105	2.3						3.4		1	30	5
		15	10	7	39	23	3	T	3	M	72		1	F	T	F			T		76	90	17	89	94	1	7.41		79	43	28			174	11.1		20	92	11.9	1.5	14	12	0.6	17.2	2.68	0.35
175	79	18	14	10	65	61	4	T	3	M	61	25.7	0	F	F	F	0.380009		F	CVVHDF	51	76	48	58	131	1.6	7.15		41	29	12	36		33	2.1	2.6	16	96	3.3	1.5	101	70	0.4	16.7	1.85	0.2	-1	16	10
	66.8	14	6	3	55	40	2	F	3	F	91		0	F	F	F			F		25	138	28	87	99									251	15.3	3.4	15	109	1.5	1.2	40	27	0.9	12.8	3.43			30	20
178	79.8	26	15	2	32	32	3	F	0	F	88		0	F	T	T			F		85	98	51	91	125	0.7	7.3	91	66	68	37	36.4	141	232	6.7		9	98	0.7	3.3				31.9	3.84	0.01	11	13	20
	95.3	10	15	8	54	30	1	F	3	M	70		0	F	T	F			F		64	84	46	92	135									43	6.1	2.8	15	100	3.1	2.3	240	207	10.5	25.9	2.01				10
	92.3	10	15	2	37	29	1	F	2	F	77	34.9	1	F	T	T			F		58	84	29	77	106	0.9	7.35		51	52	30	33		213	9		12	95	1.6	1.1	18	13	0.3	12.4	3.8			36	75
	64.6	9	14	3	56	23	3	F	0	F	75	24.0	0	F	T	F			F		82	73	55	93	96	2.6	7.41		53	36	24	37.6		137	21.8	2.1	6	95	0.5		54	5	3.8		2.63			16	50
	49.0667	22	12	2	55	40	2	F	2	F	70		0	F	T	F			F		81	98	62	93	219	2.3	7.49		58	27	21	36.8		314	4.7	3.4	14	105	0.9	1.1	22	18	0.5	12.4	3.5			17	0
		12	15	2	57	46	3	F	0	F	88	21.6	1	F	F	F			F		72	95	48	92	153	1.1	7.28	93	70	33	21		134	112	89.5		14	103	1.6	1				10.7	3.16	0.01		36	15
160	73.85	15	15	3	53	34	3	F	2	F	73		1	F	F	F	0.120071		T		79	50	35	96	98	1.4	7.11	36	20	28	18	36.3	141	192	7.5		11	107	1.3	1.1	121	85	0.4	11.4	2.55	0.1	-2	32	20
	67.7	11	15	3	40	24	3	F	0	M	65		0	T	F	F	0.070005		F		63	82	51	74	94									124	7.6	3.3	12	99	1	1.4	25	22	0.7	15.5	3.5	0.01		11	200
152	38.3	14	15	3	40	37	3	F	3	F	87	23.4	0	F	F	F		0.0400031	F		53	78	45	75	73	2.3	7.33	24	20	48	26			264	12.9	2.6	15	99	0.7	1.1	24	8	0.5	12.1	2.97	0.41	-1	12	0
	56	18	11	2	51	38	4	F	1	M	91		0	F	T	F			F		59	93	49	94	89									277	13		12	98	0.7	1.2				14.1	2.82			11	10
165	72.65	12	15	4	51	43	3	F	3	F	68	25.2	0	T	F	F	0.501291		F		69	90	41	91	75	1.2	7.23		77	32	21	36.6	127	116	16.7	1.8	12	98	0.5	1.4	16	8	0.6	15.7	2.75		-1	10	6
178	86	12	8	4	66	37	3	F	3	M	89	27.3	0	F	F	F			F		73	75	35	74	101	2	7.32		106	46	25			181	12.3		11	115	0.9	1.5	39	20	0.5	15.7	2.02		-2	11	0
175	74	16	15	4	43	35	3	F	2	M	91		0	F	F	T			F		54	92.5	42	93	92	1.3	7.36		79	27	16	36.2		122	4.1		10	112	1.8	1.3	26	31	0.7	13.7	3.45	0.15	-6	30	30
	67.8	16	15	4	56	34	3	F	3	F	73	26.5	1	F	T	T			F		76	98	37	87	114		7.28		38	46	23	37.1		111	169	3.4	11	95	2.1	1.3	53	25	0.7	14.4	2.09			20	10
178	85	18	12	7	45	37	4	F	3	M	79		0	T	F	F	0.200381		F		90	81	57	93	115	1.2	7.53		125	24	21	37.3		295	18.7	2.7	14	97	1.1	2.6	77	49	2.9	26.8	4.85	0.01	-4	1301	10
170	79.5	15	15	11	45	58	3	F	3	M	61		0	F	F	F	0.609756	0.100326	T		77	96	59	83	139	4.9	7.22	66	47	19	9	36.8	138	255	9.8		20	103	1.2	1.1	1782	478	2	11.7	3.15	1.04	-10	15	0
163	43.9	6	15	3	65	27	2	F	2	F	89		1	F	F	F			F		111	95	31	88	73									88	10.7	2.8	16	107	2.2	1.3				15.1	2.82	0.16	-1	38	20
180	100.1	9	15	5	43	47	3	F	3	M	73		1	F	F	T	0.100025		F		75	79	51	95	135	0.8	7.25	96	33	32	20	36.2		129	11.3	3.5	11	101	1.5	1.2	150	174	0.5	13.9	2.92	0.02	-1	1052	0
160	50.2	11	15	4	54	42	3	F	1	F	76		0	F	T	F			T		55	79	42	97	134	1	7.37	96	76	46	34	36.6		74	12.5	2.7	12	101	1.5	1.8	41	51	1.7	19.5	2.39	0.62	0	102	18
	51	8	10	2	53	42	3	F	0	F	87		0	F	F	F			F		70	103	36	95	113									199	7.5	3.3	15	105	0.7	1.4	35	17	0.7	15.2	3.2			12	30
175	86.5	9	15	2	36	28	1	F	1	M	60	26.7	0	F	T	F			F		60	77	47	94	73	1.1	7.31	97	79	34	20	36.1	135	71	6.4		9	107	0.5	1.6				17.3	2.58	0.01	-1	11	25
183	109.9	14	14	6	37	30	2	F	2	M	68		1	T	F	F	0.150227		F		66	87	38	85	62	0.6	7.24	49	31	39	21			146	8.2	3.5	14	102	2.2	1.1	36	19	0.2	12.2	3.38	0.09	-4	20	10
	61.65	9	15	6	47	38	4	F	3	F	80	29.3	1	T	T	F	0.240103		F		80	73	44	93	156	1.2	7.32	35	27	41	23	36.9		147	8.4		16	102	1.8	1.7				18.7	2.26	0.16		30	0
185	88.1	21	15	2	35	27	3	F	2	M	61		0	F	T	F			F		90	93	56	88	183									252	17.1		15	110	1.1	1.1				13.3	4.12		2	10	100
	52.6	12	9	3	65	36	0	F	0	M	86		1	F	F	F			F		35	89	53	98	125									184	10.1	3.2	12	132	0.7		65	21	0.5		3.64	0.01		32	50
170	69.1	23	15	2	42	30	3	F	1	M	66	27.8	0	F	T	T			F		76	98	50	92	204	1.3	7.48		72	34	26			352	11.7		15	96	0.7	1.1	14	14	0.4	12.2	3.89		2	18	40
170	79.9	17	15	2	41	31	3	F	1	M	75	27.4	0	T	T	T			F		83	84	29	87	194		7.34		141	35	20			213	22.3		16	95	1.5	2	31	11	0.7	21.4	3.09	0.71		19	125
157	62.5	7	15	6	58	45	4	T	3	F	84		1	F	F	T	0.30004		F		67	84	32	89	87	1.1	7.08	74	39	32	10	36.8	123	258	12.8	2	14	105	2.3	3.9	20	7	0.2	36.9	2.68	0.05		30	3
	51.2	14	13	2	51	38	3	T	2	F	91		1	F	F	F			F		81	80	51	91	116									238	12.8		15	99	1	1.2				12.9	3.42	0.01		25	8
	79.3	13	15	4	58	35	4	F	3	M	79		0	F	F	F			F		79	93	57	92	113	1.8	7.46		121	35	26		134	166	2.2	2.9	14	100	0.6	1.2	196	169	17.4	14	3.82		0	13	12
178	97	15	15	10	71	39	3	T	3	M	64		0	F	F	F			T	CVVHDF	59	95	51	98	186	5.3	7.31		157	25	15	35.2		33	0.7	3.1	24	103	6.3	2.1	22	18	6.2	22.6	2.33	0.2	-1		0
	58.1	17	15	2	47	32	3	F	1	F	82		0	F	F	F			T		74	95	35	89	98	1.1	7.46		43	29	22	36.6		383	18.9	3.2	18	102	0.9	6	14	5	0.4	59.8	2.43	0.01	0	11	20
	58	12	15	2	38	25	2	F	0	F	91		0	T	F	T			F		72	81	36	91	89									257	7		12	101	1.2	1.2				14.3	3.33	0.21		48	30
	113.5	16	14	2	42	29	3	T	3	F	67		0	T	F	T			F		95	94	45	93	81	2.5	7.47	92	64	33	25		132	212	8.9	2.2	14	100	0.9	1.4	169	191	0.3	14.8	3.54			10	30
173	79.4667	11	15	8	51	46	3	T	1	M	73		1	T	T	T	0.559091		T		75	68.5	42.5	87	241	1.8	7.24	60	35	39	21	36.9		239	4.3	3.1	14	99	1.7	1.3	23	9	1.1	13.8	2.83	0.01	-1	153	0
	57.8	8	15	2	44	31	3	F	2	M	88		1	F	F	T			F		71	85	47	91	104									125	5.4		15	99	1.8	1.2				13.6	3.35	0.04		60	15
	43	17	13	2	40	32	2	F	1	F	76		1	F	F	T	0.200117		F		61	100	55	65	56									284	3.4		12	107	0.4	1.5			0.6	16.7	2.93	0.01		13	30
178	81.3	14	15	2	52	42	2	F	2	M	72		0	F	F	F			F		61	96	60	72	73		7.31		25	32	22			137	7.6	3.3	17	107	1	2.2	31	28	1.4	23.8	4.52	0.01	0	23	25
	73.9	12	15	4	40	31	3	F	0	M	74		0	F	F	F			T		113	75	46	87	88	1.6	7.41		41	44	29			94	8.4	2.7	13	95	0.9	1.8	30	16	1.2	19.3	3.51			29	50
	79.6333	15	13	2	43	37	1	F	3	F	86		0	F	F	F			F		59	98	45	73	104									176	9.5	2.2	12	107	0.3	1.1	9		0.2	12.1	4.25			14	30
168	44.15	15	14	2	29	39	2	F	0	M	80		0	F	F	F			F		80	85	54	85	168	2.2	7.29		43	67	34	38.2		229	8.8	4.4	14	95	0.9	1	30	15	0.6	10.4	3.87			24	50
	73.2	11	12	3	38	31	3	F	2	M	87	24.6	0	F	F	F			F		65	93	36	93	99									209	9.8		11	103	1	1.1				11.5	4.2	0.03		23	15
160	41.95	10	9	4	51	40	3	F	0	F	81		0	F	F	F			F		66	77	34	93	62									546	8.5	2.3	11	114	0.4	1.2	13	11	0.4	13.6	3.42			13	33
157	124.5	10	14	2	54	46	4	T	3	F	83		1	F	T	F	0.0300126		T		53	68	28	90	109	2.4	7.33	93	70	43	26			81	3.7	1.5	10	98	1.3	1.1	23	27	0.1	12.7	2.18		-2	270	0
	95.3	22	15	2	44	33	3	T	3	M	64	27.1	0	F	F	T	0.160064		F		88	79	34	85	97									104	20	1.9	11	101	0.9	1.2	14	11	0.4	13.4	1.86			14	0
	52.5	16	15	2	72	36	3	F	2	M	89		0	F	F	F			T		61	71	25	84	73	2.9	7.31		90	30	16			110	4.1		20	96	2.3	1.3				15.3	2.86	0.04	-5	41	0
173	125	10	15	2	47	45	2	F	3	M	79		0	F	F	F	0.0500109		T		68	85	17	97	104	0.9	7.32		92	34	22	36.1	137	338	12.7	1.5	8	108	1.7	1.4	18	11	0.7	15.9	2.59		-1	101	0
170	62.25	11	14	4	60	34	3	F	2	M	91		1	F	F	T			F		64	61	34	87	106	2.4	7.31	28	26	27	20			154	6	3	15	100	1.9	4.2	723	458	1.2	45.2	2.59	0.07		53	10
173	74.25	14	3	4	74	54	2	F	3	M	85		0	F	T	F			T		60	105	52	94	84	0.8	7.07	90	61	40	32			154	8.7	3.4	11	98	1.2	2.4	35	19	0.3	25.2	3.01	0.05	2	35	10
	103.4	11	15	2	27	26	1	F	2	M	69	31.7	0	F	F	F			F		61	99	44	93	135									143	10.9		15	100	0.8	1.2				13	5.68			10	50
185	81.8	4	14	3	59	52	4	F	3	M	84	24.4	0	F	T	T			T		67	68	37	74	108	1.9	7.17	41	27	34	21		136	80	5.9		8	106	0.8	1	71	27	0.9	11.3	2.71	0.02	-1	25	8
	79.6	14	9	4	40	27	3	F	2	M	75		1	F	F	T			F		63	105	46	84	101									249	16.1	3.1	14	101	1	1.1	27	22	0.4	12.3	3.36			14	30
157	72.9	14	15	2	32	47	3	F	1	F	63	22.9	0	F	T	F			F		73	109	40	100	131	0.9	7.42		143	30	22	36.1	130	273	13.8	3.5	15	90	0.5	1.1	30	26	0.2	11.7	2.91	0.01	-1	1042	20
152	48.3	17	14	3	48	38	3	F	2	F	83		0	T	F	T			F		80	86	49	92	208									82	16.1		10	104	0.5	1.4				14.9	1.94		-2	20	9
157	59.7	14	15	2	41	40	4	F	1	F	91		1	F	T	F			T		72	95	51	97	117	1.7	7.33	99	46	42	27			237	9.7	3.8	14	102	0.8	1	21	11	0.2	10.3	2.81	0.01	0	32	15
163	73.85	15	15	3	47	42	3	F	3	F	71		0	T	F	F	0.500956		F		84	77	42	92	152	1	7.08	94	76	34	18	36.7		338	19.2	3.6	15	110	0.7	1.3	490	81	0.2	13.7	3.23	13.4	-1	19	10
	62.4	20	7	4	42	39	1	F	0	F	78		0	T	F	F			F		61	97	40	93	112									136	4.7	3.4	11	110	0.6	1.2	39	16	0.3	13.1	3.99			5	90
183	92.05	7	15	5	65	44	3	F	3	M	91		1	T	F	F	0.50226	0.16002	F	CVVHDF	71	72	44	65	78	1.3	7.14	98	119	23	8	36.8		236	20.1		19	102	3.8	1.8				19.3	2.25	0.07	-10	19	0
165	58.3	13	15	5	44	29	2	F	0	F	82		0	F	F	T			F		58	95	48	95	99		7.3		37	53	27			113	10.2	3.4	8	101	0.8	1.1	33	15	0.3	11.8	3.64			11	25
163	71	11	15	4	51	39	4	F	2	F	71		0	T	T	T	0.417254		F		83	72	52	95	62	0.9	7.11	95	78	24	10	37.6		240	13.9		9	102	0.4	1.4	98	121	0.2	15.3	2.56	1.67	-2	13	10
168	56.2	7	7	3	55	36	4	F	0	M	87	25.9	1	T	T	F			F		70	99	39	91	73	8.3	7.38		57	23	14		154	166	10.2	2.8	13	120	1.6	1.3	25	26	0.4	14.5	3.07			12	22
	95	11	14	2	46	37	2	F	3	M	91		0	F	T	F			F		51	61	41	94	87									220	9.1	2.1	13	104	0.5	1.4	10	8	0.4	15.3	2.67			10	10
165	87.8	11	15	2	35	30	2	F	0	F	81	34.9	0	T	T	T			F		72	91	40	82	136									240	10.1		13	95	1.2	1.2				13.2	3.92	0.5		28	60
	96.8	9	7	10	78	43	2	F	3	M	71	23.6	1	F	F	F	0.100061		F		57	72	40	82	97	1.5	7.24		37	34	20	36.8		68	4	3.4	13	108	3.4	1.3	225	241	6.2	14	2.85		-3	300	10
152	67	15	10	3	54	38	3	F	3	F	63	35.3	0	F	F	F	0.200005		T		72	69	45	95	105	1.1	7.42		49	33	25	36.3		111	1.3	2	10	113	0.2	1.1	55	62	0.8	13	1.93		-3	10	0
155	45	15	15	2	39	54	3	F	1	F	72		0	F	T	T	0.100033		T		60	75	41	94	198	1	7.19	97	109	36	17	36.1	135	214	9.7	2.7	10	104	0.6	1	34	38	0.2	12.1	2.58	0.06	-2	12	20
	60	14	15	3	40	37	3	F	1	F	91		0	T	T	F			F		98	88	52	95	146	1.7	7.4		519	32	21		136	243	12.6		17	102	1.3	1				12.3	4.66		-3	40	30
195	130.5	14	15	2	42	31	2	F	3	M	73	31.1	0	F	T	F			T		85	65	31	87	173		7.53		98	54	47			375	10.9		13	102	1.6						2.35		-2	1134	0
	96	11	15	5	37	22	3	T	0	M	71	27.0	0	F	F	F	0.08		F		68	78	47	90	114									163	13.7		10	108	1.3	1.4	24	17	1.4	14.9	2.57			11	100
178	76.3	13	15	2	31	32	2	F	2	M	78		0	F	F	F			T		52	95	45	94	103		7.32	97	54	36	30	36.1		131	9.9		12	106	0.8	1.3				14.5	2.97		4	24	20
	82.2	12	11	3	52	45	4	F	3	M	77		1	F	F	F			F		74	84.5	39	81	105	0.9	7.4		104	27	17	37.7		178	13.8	2.7	19	104	3.1	1.1				13.2	2.96	0.87	-5	31	5
	71.4	18	15	4	30	30	3	F	3	M	60	41.0	0	F	F	F			F		81	105	65	90	133	2.4	7.42		38	41	28	36.6		132	22.4	3.1	21	88	1.4	1.2	34	30	1.1	12.9	4.34	0.05	0	14	50
163	80.9	10	15	2	67	40	2	F	2	F	76		0	F	F	F			T		61	124	56	86	71	0.8	7.39	97	111	34	28			95	7	2.9	11	108	0.7	1				12.4	2.54		1	22	35
	69	17	14	2	44	40	3	F	2	M	91		1	F	F	F			F		101	88	38	95	85									217	6	3	13	108	1.4	2.3				23.9	2.69	0.01		32	30
163	71	16	15	4	46	31	3	F	3	M	62	22.5	1	T	F	T	0.30047	0.141165	F		42	78	29	95	110	2.7	7.19	67	44	31	22	35.8		141	11.9	2.4	16	93	3.7	1.2	63	21	1.7	12.8	2.28	0.06	-1	13
	65.7	20	15	4	37	37	2	F	0	M	72		0	T	F	F	0.200933		F		74	96	46	91	152	3.9	7.42		91	22	15			308	21.8	2.1	19	97	0.9	1.7	49	28	3.1	18	2.68		-7	11	40
157	42.7	11	3	4	62	37	3	F	1	F	74	25.5	0	F	F	F			F		73	99	44	93	87	1.7	7.2		44	38	24	37.1		245	12.9	3.4	15	100	0.7	1	36	29	0.3	10.8	2.57		0	17	5
	98.2	16	15	5	41	41	3	F	0	M	83		0	T	F	T			F		98	100	37	94	140									10	48.6	2.8	14	96	0.7	2.5	66	18	0.7	27	1.88			14	125
	67.2	14	13	2	39	33	2	F	0	F	80	30.5	0	T	F	F			F		75	118	43	94	72									449	6.9		10	98	0.9	1.1	29	30	0.1	11.8	3.17			28	100
152	56.8	9	15	4	62	41	3	F	3	F	91		0	T	F	F			F		62	50	27	85	122									242	16.8	3.3	12	104	1	1.3	21	20	0.8	15.1	3.09	0.1		34	5
180	60.1	14	15	4	35	44	2	F	1	M	68	21.7	0	F	T	F	0.300477		F		44	93	49	100	213	2.6	7.33	59	39	35	23	37.1	154	341	9	2.6	11	123	1.2	1.7	69	21	0.4	18.6	2.47	0.07		10	30
	58	11	15	2	40	35	3	F	0	M	84	23.4	0	T	F	F			F		42	100	39	94	76									108	9.7	3.6	12	101	0.7	1.3	27	16	0.9	14.9	2.45	0.01		11	80
185	89	14	15	4	51	40	2	T	2	M	91		0	F	F	F	0.201933		F		52	97	37	97	92	1.2	7.3	99	128	33	22	36.8		502	9.9	2.7	15	109	1.8	1.2	20	32	0.5	12.9	2.11		-2	17	20
	46.1	5	11	4	79	54	3	T	2	F	86	24.5	0	T	F	T	0.100021		F		62	54	26	70	278		7.27		61	33	16			160	14.7		22	120	4	1.7	16	7	0.4	18.2	3.12			125	20
	59.6	18	15	2	39	24	2	T	2	F	69		0	T	T	T			F		76	95	47	90	50	1.4	7.28		23	35	18		132	297	12	3.6	13	98	0.9	1.1	57	31	0.3	12.4	2.76	0.39	-1	15	15
	80.3	15	15	2	44	26	3	F	0	F	78	30.8	0	T	T	F			F		74	60	27	85	121		7.42		29	32	27	36.7		196	10.8	3.3	12	90	1.4	1.2	17	15	0.4	13.3	1.59			23	60
145	65	17	15	2	41	55	4	F	2	F	79		0	F	F	F			F		90	75	36	91	75	0.7	7.3	79	42	59	48	37.4	136	130	9.9	3.5	7	88	0.5	0.9	28	19	0.5	10.3	2.7		12	18	10
178	65	7	12	7	31	30	2	F	0	M	61	33.0	0	F	F	F			F		69	86	51	91	65									81	5	2.3	12	109	0.7	1.5	54	35	1.7	16.8	1.81	0.01		10	45
	89.5	14	15	2	53	44	2	F	3	F	80	16.1	1	F	F	F			F		71	72	39	93	147									249	10.4		16	102	1.3						2.9			19	20
	100.8	16	15	2	38	29	2	F	1	M	73	38.2	1	T	F	T			F		64	95	39	89	128	1.3	7.44		97	22	16			238	5.4	3.4	13	105	1.4	1.2	88	154	0.9	13.6	1.84	1.99		15	15
178	71.15	18	15	3	30	32	3	F	3	M	71		0	T	F	T			F		91	85	48	95	108		7.45		27	37	28	36.6		277	18.1		14	92	0.5	1.4	20	16	0.6	15.1	2.39	0.02		17	30
165	67.5	10	15	3	46	50	4	T	1	M	62	29.7	0	F	T	T	0.150023		F		52	80	38	92	125	1.9	7.34	54	37	35	23	38.8		149	14.6	2.4	10	102	1	1.6	13	9	0.6	17.8	3.19			10	40
175	67.5	15	15	3	45	38	2	T	2	M	73	36.9	0	F	F	F			F		42	84	51	96	133	2.5	7.38	96	53	26	20	37		143	12.8	2	10	104	0.4	1.4	14	13	0.5	15.4	3.53		-1	10	20
	71.2	12	15	5	60	34	1	F	3	M	60		0	F	F	F			F		77	82	48	95	83	2.9	7.42		32	28	19			132	6.8	3.1	10	82	0.8	1.3	76	58	14.5	14.7	2.29			100	25
	93.55	6	14	9	39	28	2	F	1	F	84		1	F	F	F	0.420435		F		73	82	32	95	97		7.33		42	54	30	37.7		75	10.4	2.9	17	98	3.8	1.8	19	15	3.2	19.3	2.3			12
	65.3	13	14	7	43	22	2	F	3	M	70	21.6	0	F	F	F			F		65	90	51	92	108									66	5		16	92	4	1.5	36	14	5.2	16.6	1.89			101	10
168	55.85	10	15	3	35	32	1	F	0	F	69		1	F	T	T			F		69	81	61	99	107		7.42		117	27	23			159	8.8		15	117	2.9	1				11.2	2.46		-2	19	25
	85.4	9	15	3	45	35	2	F	2	M	77	37.0	1	T	T	T			F		75	90	40	95	28									168	4.6	3.2	11	91	1.8	1.1	105	37	0.6	12.3	2.6	0.14		30	40
	76.8	8	15	3	54	27	2	F	0	M	67	25.3	0	F	T	F			F		89	67	35	92	80									249	9.2	2.2	9	90	1.9						2.51			27	140
	67.2	8	15	4	35	20	2	F	3	M	79	29.2	1	F	F	T	0.501284	0.0300019	F		92	75	57	90	142	1.9	7.55		156	26	23			114	4.7		15	92	1.6	1.1				11.4	1.84		-6	44	10
188	85.7	9	14	2	33	35	1	F	0	M	66	26.9	1	T	T	F			F		56	111	44	92	57									202	11.1		16	99	1.6	1.7				19	2.35			141	250
	78.05	20	9	3	40	36	2	T	2	M	80		0	F	F	T			F		94	73	32	90		4.5	7.45		47	33	24			290	11.4	3.8	20	110	1.7	1.3	137		0.8	14.5					10
175	105	12	15	4	44	27	1	T	2	M	63	37.4	0	T	T	T	0.100119		F		60	96	36	90	222		7.29		41	50	25			168	15.2	2.3	16	102	1.5	1.5	79	68	1.7	16.4	2.31	0.04		36	40
178	62.3	16	15	2	49	33	2	F	2	M	84		1	F	F	F	0.119936		F		41	81	32	61	118	1.9	7.45		242	37	27			102	7.8	3	10	103	1.8	2.4	50	25	0.8	24.9	2.56	0.01	2	37	4
	71.5	6	7	3	80	54	4	T	3	F	91		1	F	F	F	6.81119		F		76	82	34	98	113	1.9	7.24	98	135	20	14	35.6		264	22.8	2.8	17	107	3.3	1.5	157	95	0.9	17	3.5	0.01	-10	100	0
165	70.2	7	15	8	70	60	4	T	3	M	66	23.9	1	T	T	F	0.502027		F	CVVHDF	94	80	41	72	188	1.7	6.96	44	33	37	14	36.1		105	17.4	2.3	19	99	2.9	1.3	50	20	0.3	14.3	2.39	0.44	-1	11	0
	70.4	9	15	2	62	49	4	F	3	M	70	29.9	0	F	F	F			F		81	73	42	87	102	1.8	7.37	100	103	27	20		126	235	11.5		14	99	0.6	1				12.2	2.64	0.01	-2	11	20
		19	10	3	46	41	4	F	0	F	85	24.6	0	F	T	F			F		107	94	50	82	143									341	12.9	3.3	17	91	0.6	1.1	28	28	0.4	12.4	3.57	0.01		11	200
152	60.8	13	9	7	48	40	3	T	2	F	69		0	F	F	F	0.300409		F		72	70	37	91	92	1.2	7.35		45	48	28			346	44.8	2.1	12	104	2	1.5	29	13	0.3	16.5	2.34	0.07		21	1
	31.4	8	11	3	76	33	2	F	0	F	84	18.3	1	F	F	T			F		62	51	22	92	66	1.6	7.28	50	36	33	22			81	5.2	2.7	12	99	1	1.4	70	106	0.3	14.7	2.63		-2	47
		12	13	2	49	36	4	F	0	M	91		0	F	F	F			F		68	104	59	95	82									149	8.8		15	100	0.9	1				12.4	3.5	0.02		18	35
152	63.4	19	15	2	33	33	2	F	0	F	87	26.4	1	F	F	F			F		90	89	43	88	117	1.6	7.4		38	37	24			256	10.9		16	96	1.5	5.5	24	16	1	57.7	2.99			26	20
178	63.2	19	15	2	55	36	3	F	2	M	89		0	F	F	F			F		79	80	46	90	98	3.1	7.33		34	36	20			366	7.8		14	113	1.9	2.6	21	24	0.3	25.8	2.81	0.26	-5	13	5
173	81.75	4	15	8	58	46	4	F	3	M	65		1	F	F	F	0.100058		F		60	78	53	82	102	3.7	7.1	98	31	36	18	35.6	139	33	3.6	1.6	18	103	0.8	1.4	68	27	1.4	14.9	2.13	0.01	-10	22	10
	62.1333	4	15	3	57	42	4	F	3	F	91	29.9	1	F	F	F	0.15015		F		62	78	30	92	119		7.42		201	34	23			86	9.7		18	104	2	1.5	156	106	0.7	16	2.28	0.06	-1	57	0
	97.4	18	15	2	38	26	2	F	2	F	73	30.4	0	F	T	T			F		68	102	42	92	57									157	26.9	2	13	103	1	2.1	14	10	0.2	22.7	2.4			10	10
150	100	11	15	3	41	42	3	F	3	F	88		1	F	F	T			F		76	96	42	87	56	1.4	7.39	98	146	31	19			150	6.7		11	108	1.3	1.3	75	85	1.2	14.6	2.32	0.05	-3	143	5
163	84	16	15	2	49	50	4	F	3	F	88		0	F	F	F			T		87	111	54	91	80	1.2	7.32		68	37	21			269	8.7	3.3	12	102	0.8	1.4	211	317	0.9	16	3.65	0.05	-1	18	10
155	72.9	11	15	6	57	39	3	F	3	F	91		1	F	T	F			F		68	115	39	98	91									322	12.6	2.7	21	103	3.3	1.5	93	50	36.6	16.7	2.77			301	0
168	107	10	15	3	49	44	4	T	3	M	60		1	T	T	F	0.0900799		F		73	97	48	93	127	1.1	7.41		73	41	27			183	9.6	3.4	17	91	6	1.2	20	9	0.3	12.8	1.66	0.52		108	0
	48.5	11	14	2	31	26	0	F	0	F	85		0	F	F	F			F		49	120	44	95	94									350	6.4	3.9	9	90	0.5	1.1	26	14	0.2	12.4	3.37	0.01		11	45
	54.2	9	14	2	47	38	3	F	3	F	64		1	T	T	F			F		90	79	32	93	69	1.1	7.42		31	45	32			261	11.3	1.8	11	102	1.5	1.3	14	12	0.2	14	2.67	0.06		11	3
152	54	12	7	3	45	50	3	F	2	F	73		0	F	F	F			F		54	89	46	89	138		7.49	91	60	36	28			265	13		15	103	0.8	1.4				15.2	3.31		5	11	10
165	56.5	13	15	4	35	30	3	F	1	M	85		1	F	F	T			F		78	85	43	77	124	1.5	7.48		64	36	28			141	10.9		17	93	2.9	1.3				14.8	3.47	0.09	-1	210	15
	35	17	12	3	61	46	3	T	0	F	91		0	F	F	F			F		81	84	38	91	134	2.6	7.27	14	18	45	22			242	21		18	98	1.4	1				11.3	2.91			11	90
178	67.5	15	15	3	39	34	2	F	1	M	81		1	F	F	T			F		85	88	51	95	83									172	5.2		14	102	2.5	2				21.3	2.87			60	0
173	70	19	15	2	30	28	1	F	2	F	76		1	F	F	F			F		48	111	33	92	67	1	7.48		431	45	34		138	271	9	2.9	11	98	1.2						3.28		2	30	0
157	85.6	14	13	2	49	48	2	F	3	F	82		0	F	F	T			F		62	88	47	91	124	1.4	7.12		22	34	27		137	173	7.9		12	102	0.9	1.1	40	17	0.4	12.4	2.78	0.01	2	18	15
		10	15	3	44	25	3	F		M	84		0	F	F	T			F		80	83	44	72	98	4	7.39	99	30	21	16			143	8	3.6	21	95	1.7	5	450	321	5.2	47.8	4.32	0.02	-3	27	20
163	59.8	13	15	4	53	47	1	T	3	M	79		0	T	F	F	0.903914		T		57	75	42	95	71	1	7.38		165	28	21			191	6.7	2.7	12	109	1.1	4.5	24	23	0.6	47.6	3.24	0.2	-2	20	10
	164.8	12	14	11	66	35	1	F	3	M	60		1	F	T	T			F		58	77	24	91	129									22	8.6	4.7	23	96	3.9	2.5	58	16	14.2	26.6	2.99			107	10
178	87.4	17	15	2	48	42	3	F	2	M	73		0	F	T	F			T		71	97	40	98	152	2.1	7.32	97	56	35	23	38.1		64	9.5		11	108	1.3	1.4	36	16	6	15.5	2.77	0.61	0	1144	20
	89.3	9	14	3	47	46	2	T	3	F	77	37.3	0	F	F	F			F		97	100	58	93	114.5	3	7.29	71	31	34	19	36.3	146	103	8.8		15	102	1.4	1.8	556	399	1.4	19.6	4.49	0.03	-8	34	5
	51.5	18	15	2	35	31	4	F	0	M	79		0	F	F	F			F		77	90	40	92	146	7.7	7.21		65	31	15			196	15.1	3.3	18	103	1	1.1				13	3.73	0.01	-11	15	50
157	72	13	15	7	40	42	4	T	0	F	67		1	F	T	F	0.406067		F		83	82	40	95	107	1.4	7.32	64	39	39	24	35.7		216	2.9	3.5	13	93	3	1.4	28	16	0.5	14.7	2.67		-1	101	25
	76.8	16	14	3	51	39	4	F	3	M	62	27.1	0	F	F	T			F		68	105	56	94	125	1.4	7.41		54	33	24	36.7		164	11.8	3.3	17	97	1.1	1.2	182	179	2.5	13	3.35	0.76	0	12	0
	64.4	13	14	2	49	25	3	F	1	F	91		1	F	T	F			F		91	106	38	92	126	2.5	7.33		59	37	20			100	2.3	2.4	17	100	1.6	1.5	47	50	0.3	16.2	1.62	0.01	-5	25	30
145	57.1	13	13	2	48	50	3	F	2	F	88		0	F	T	T	0.300248		F		82	129	45	97	117	1.6	7.3	99	115	24	15	36.6	134	164	23.8		13	105	1	1.5				15.9	2.58		-1	33	0
178	62.2	10	15	7	51	35	3	T	2	M	72	25.9	1	T	F	F	0.15008		F		110	80	37	89	154									112	2.2	2.9	13	101	1.9	1.3	10	8	0.9	13.7	2.02			51	50
	119	8	15	3	54	40	2	F	3	M	66	39.7	1	T	T	T	0.0600142		F		51	73	37	96	111		7.25	98	36	44	25	36		180	8.5	3.2	14	104	3.6	1	76	16	0.4	11.4	2.81	2.13	-1	108	10
168	62.6	9	15	2	37	31	3	F	3	F	61	28.0	0	F	F	F	0.0900245		F		66	77	50	91	100	1.1	7.3	63	35	38	25	36.1		118	6.1	1.8	10	90	1.2	1.4	21	7	0.8	15.4	2.24	0.05		10	10
165	46.2	13	15	3	56	41	4	T	0	F	91		0	F	T	F	0.04		T		67	80	23	90	177	2.8	7.27		27	47	23			199	14.9		13	121	0.9	1.3				15.1	2.34		-3	11	15
160	77.5	15	15	4	31	39	4	F	2	M	62	20.0	0	F	F	F	0.300075		F		81	98	50	97	127	1	7.41	98	105	37	25			94	14.8	2.4	8	106	0.6	1.5	28	15	1.8	16.1	2.09		-1	15	20
155	66.2	16	15	2	34	37	3	F	3	F	77		0	F	F	F			F		76	116	54	98	123	1.8	7.43		133	32	24			232	11.7		19	97	0.5	0.9				10.1	2.37		-1	13	8
	48.1333	16	14	2	51	34	3	T	2	F	89		0	F	F	F			F		84	91	47	85	121	1.8	7.33	64	29	46	32	36.4		177	27.1	2.4	13	93	0.6	1.5	13	14	0.8	16.7	3.56	0.01	5	15	15
160	87.5	11	8	5	72	41	1	F	2	F	91		0	F	F	F			T		51	91	33	91	117	1.5	7.4		92	34	35	36.2	134	353	9	3.1	13	90	1.3	3.1	45	73	1.2	30.6	2.78	0.08	13	23	15
163	129.45	20	8	6	44	45	4	F	3	F	67		0	T	F	T	0.0800795		F		81	101	30	94	158	2.4	7.44		79	38	27	39.3		118	3.8	2.7	13	101	0.6	1.3	83	41	0.4	15	2.64	0.01	1	23	20
	84.8	8	14	2	34	27	4	F	0	M	70		0	F	F	T			F		69	71	40	91	102									199	11.4		12	118	1.1	1.3	29	40	0.4	14.4	3.54			15	45
	66	17	14	4	32	34	2	F	0	F	79		1	T	T	T			F		78	88	31	95	66		7.31		87	33	17			261	8.6	3	15	108	1.6	1	29	8	0.2	10.4	3.33	0.69	-8	23	30
	93.25	11	7	10	76	57	3	T	3	M	63		1	F	F	F	0.080011		T		75	32	14	93	116	2.2	7.05	78	49	33	18	36.1		15	5.6	2.1	13	109	1.9	1.3	19	11	3.4	14.6	2.41	0.06	-1		5
	50.4	10	13	2	39	29	3	F	1	F	80		0	F	T	F			F		90	107	48	87	91									222	9.3	3	9	99	0.5	1.1	29	15	0.5	12.8	2.21			11	15
	58.6	10	15	2	26	30	1	F	0	F	91	24.4	0	F	F	T			F		64	108	44	92	80									183	7.8	3.3	13	107	1.6	1.1	11	6	0.3	12.3	2.65			16	100
168	77.9	12	15	3	40	45	2	F	3	M	86		1	F	T	F			T		40	104	49	97	165	0.7	7.26	97	66	32	26			130	6.5	4	12	100	0.8	1.1	28	26	0.6	12.3	2.7	0.05	0	11	10
142	42.4	14	14	9	69	46	4	T	2	F	91		0	F	T	F	0.500201		F		66	79	25	88	105	7.6	7.07	64	34	20	7	34.5		76	32.3	2.5	23	101	1	1.7	155	74	13.5	18.3	1.88		-17	19	12
157	75.95	14	15	4	50	41	3	T	0	M	70		0	F	T	T	0.25	0.030003	F		91	85	50	96	63	1.8	7.15	83	65	17	8		123	121	8.9	2.8	16	89	1.4	1.7	1499	1758	0.8	18.4	2.78		-1	20	20
	83.9	17	12	2	69	48	2	F	2	M	75	35.9	0	F	T	T			F		81	67	41	90	128	1.4	7.46		118	29	21			113	9.3	2.9	16	98	0.6	1.2	28	14	0.6	13	3.04		-1	11	15
180	90.7	16	15	4	32	28	2	F	2	M	71	29.3	1	F	T	T			F		73	105	61	92	132	1.3	7.45	98	128	32	26		129	103	6.2		20	90	1.3	1.5				16.4	3.17		2	34	12
170	79	17	15	2	50	40	3	T	3	F	87		1	F	T	F			F		85	105	46	74	126	1.4	7.4		29	26	19		120	197	15.1		14	93	1.7	1.3	28	19	0.6	14.2	2.39		-2	210	10
160	59.6	13	15	2	29	33	2	F	0	F	85		0	F	T	F			F		75	71	40	94	83	1	7.45		102	40	31			166	5.4		10	103	0.8	1.3				15	2.58	0.07		17	25
152	87.1	16.5	15	3	58	44	4	T	2	F	72		1	T	F	F	0.200106	0.0500264	F		70	81	44	96	167	1.3	7.4	63	35	30	21	38.9		174	18.5		15	101	1.4	1.3	13	16	0.5	14.2	2.32	0.19	-1	100	5
178	128.5	2	15	2	49	48	2	F	2	M	74		0	F	T	F			T		60	102	52	96	81		7.4		203	46	30			204	4.2	2.9	11	111	1.1	1.3	48	53	1	14.9	3		3	26	15
180	96.6	12	14	4	56	29	3	F	2	M	81	32.2	0	F	T	T			F		73	113	46	87	177	0.7	7.22	95	78	67	34	36.7	141	447	22.9		11	101	1.1	1.1				13.2	2.93		3	23	30
	63	3	15	5	56	45	2	T	1	M	91		1	F	T	F			F		72	74	37	94	80									209	6.5	2.1	14	98	3.3	3.7	110	51	4.3	40.1	3.26	0.08		77	0
	53.5	11	15	4	49	32	3	F	2	F	69	19.9	0	F	F	F	0.270403		F		92	80	43	91	114	1.3	7.31	87	46	46	25			22	0.6		13	102	0.2	3	34	27	0.5	32.7	2.36			10	15
165	53.2	13.5	15	2	39	37	3	T	2	F	64	18.9	0	F	F	F			F		70	82	49	98	114	0.8	7.18	64	46	37	17	36.1		442	15.3	3.5	15	110	0.9	1	32	13	0.3	10.7	2.55	0.01	-7	12	25
	66.95	13	15	2	52	31	3	F	0	M	91	23.2	0	F	F	F			F		67	67	39	90	93									140	4.5	3.5	8	95	0.8	1.3	31	10	0.6	13.8	3			19	100
157	60	9	15	8	83	49	3	F	3	M	91		0	F	F	T	1.4948		T		47	84	53	99	88	3	7.1		123	36	12	33.9	142	42	2.2	3.2	12	108	0.6	1.2	127	40	0.3	13.8	2.68	0.04	-10	27	10
160	47.6	8	15	4	49	34	1	F	2	F	73		0	F	F	F			F		55	112	45	94	65									213	6.9		27	103	12.4	1.3				14.6	3.19			154	15
	67.9	18	15	2	46	40	3	F	2	M	80		0	T	T	F			F		70	67	41	89	111									148	8.1		12	105	0.7	1.5				16.9	3.06	0.14		13	25
	51.9	11	15	3	39	27	3	F	2	F	69		0	F	F	F	0.19999		F		75	81	27	85	155	1.1	7.34		156	46	26			154	21.2		9	106	0.5	1.6				17.1	2.25		-1	20	15
173	94	5	15	4	42	50	3	F	3	M	66	31.8	1	F	F	F	0.0999005		F		76	81	46	95	146	2.3	7.3		42	39	21	37.4		127	12.4	2.5	15	97	1.8	1.4	1961	696	1.6	15.5	2.62			242	5
160	75.5	13	12	3	45	35	2	F	2	F	79		0	T	F	T	0.0500126		F		86	77	49	92	178									339	7.9	2.5	11	107	0.6	2.5	28	10	0.4	25.7	3.6			26	15
165	75.8	6	15	3	52	41	4	F	3	F	69	29.0	1	T	F	F			F		70	89	38	97	102	1.7	7.38		100	30	22	36.8	134	227	9.6	1.5	12	101	2.9	1.1	20	16	0.9	13	1.93	0.01	-1	100	0
168	69.1	7	15	4	58	55	3	F	0	M	69		0	F	F	F			F		53	97	33	97	169	1.2	7.43		213	31	21	35.6		338	7.2		16	97	1.5	1.3				14.5			-2		220
	69.3	10	15	11	69	44	2	T	2	M	82		0	F	F	F	0.150117		F		54	88	34	90	88	1.8	7.34		42	48	27			74	15.9		17	95	3	1.2	48	38	0.5	13.1	3.41			513	5
	44.5	15	11	2	33	39	3	F	0	F	73	21.2	0	F	F	F			F		98	103	75	92	112									543	14.6	4	18	105	0.9	1.2	27	25	0.4	12.8	3.63	0.01		15
	92.3667	13	13	3	43	38	3	F	1	M	86		0	T	F	F			F		84	112	70	94	92									324	17		15	104	0.9	3.6				40.2	3.45	0.01		17	30
	73.2	21	13	4	51	37	3	T	2	F	87		1	F	T	T	0.0600685		F		78	41	27	99	129	1.3	7.21	47	32	40	18	36.8		105	13.6	2.3	14	111	1.8	1.5	7	8	0.4	15.8	3.1	0.01		20	0
	55.7	17	13	6	67	35	2	T	3	M	78	24.8	1	F	F	F			F		75	110	49	90	91	1.2	7.19	38	25	20	10			52	13.1	3	18	90	3.8	1.2	42	17	0.2	12.6	2.49			128	20
	93.2	11	14	2	33	38	3	F	1	M	70	29.1	0	F	F	F			F		94	96	70	93	110									198	4		14	101	1.9	1.3	23	12	0.4	15	3.01	0.01		180	25
	91.2	9	14	5	45	27	2	F	1	F	69		0	T	F	F	0.050011		F		34	79	35	89	49	0.9	7.26		39	45	22			261	6.4		14	102	1.4	1.4	44	45	0.4	15.8	2.64			10	25
	63.2	15	15	3	52	47	2	F	2	M	75	26.0	1	T	F	F			F		62	97	38	92	94	2.2	7.21	33	25	42	19			162	5.9	2.8	16	100	1.3	1.6	20	15	0.4	17.5	2.64			21	100
175	64	12	6	6	78	55	3	T	3	M	85	17.2	0	F	T	F	0.0300048		T		87	100	58	81	91	0.8	7.23	80	54	27	15			328	5.1	2.3	11	101	0.6	2	48	28	0.4	21.5	2.41	0.1	-1	23	-40
	72.6	16	15	2	43	40	3	F	1	F	82	31.4	0	F	F	T			F		94	95	48	93	124									137	2.3	3.1	9	101	0.7	1.2	29	24	0.2	13	2.02			20	30
	79.1	11	14	3	37	41	3	F	2	F	81		0	T	F	F			F		76	114	51	92	97	1.8	7.35		27	39	23			237	12.2	3.1	13	107	1.1	1.2	17	9	1.3	12.5	2.3	0.15		14	5
155	47.2	14	15	5	85	59	2	F	0	F	83	21.2	0	F	F	F	0.0800243		F		65	89	36	97	93	1	7.26		62	32	26	37.2	139	88	6.6	4.2	11	104	0.9	1.1	27	15	0.5	11.6	2.96		-2	12	20
	77.5	12	15	3	46	33	2	F	2	F	89		0	F	T	F			F		51	91	42	93	131	1.4	7.26		96	42	24		139	176	11.3		10	106	0.8						3.85	0.01	-2	19	10
	97.3	13	15	2	31	33	2	F	3	M	80	29.3	0	F	F	T			F		60	78	44	89	86	1	7.37		25	62	37			187	4.8		13	99	0.5	1.1	16	12	0.8	12.3	3.02			11	50
170	55.5	13	14	3	27	27	3	F	2	M	76		0	T	F	F			T		75	97	45.5	90	96	1.4	7.39	63	34	39	28	37.4		206	14.1	3.6	13	96	0.7	1.1	164	25	1.4	11.4	4.13	1.31	0	13	10
193	108.45	16	15	3	49	24	3	F	1	M	61	30.4	1	F	T	F			F		94	73	27	87	147									186	4.8	3.3	15	104	1.9	1.2	20	25	0.5	13.3	2.59	0.01	-6		60
163	68.9	12	14	3	50	42	4	F	3	F	82	28.9	1	F	F	F			F		82	103	49	93	79									223	13.9	2.8	14	104	2.1	1.3	21	17	0.3	14.9	4.45	0.04		16	5
	59.1	12	15	2	55	48	3	F	2	F	89		0	F	F	F			F		77	58	39	90	76									240	13.7	3.2	14	107	1.1		21	10	0.5		3.88	0.06		30	10
175	83.3	17	15	2	39	32	4	F	1	M	70	27.3	0	F	F	F			F		66	86	50	91	103									272	14.9		14	97	0.5	1.9	19	26	0.4	20.6	2.75			10	50
168	78	18	15	4	51	38	4	F	2	M	71		1	F	T	F			F		95	62	35	96	115	1.6	7.4		43	40	26			297	14.4	3.2	17	93	1	1	47	48	0.1	10.8	2.69			24	10
	46	17	14	2	55	44	4	F	2	F	91		0	F	T	F			F		78	89	35	95	177	1.8	7.3		92	25	15		131	312	14.4	2.6	16	107	1.5	1.8				19.4	2.67		-10	20	5
150	34.6	13	15	2	40	34	2	F	0	F	91		0	F	F	F			F		73	91	48	77	106									258	6.3		9	104	0.4	1.4	34	26	0.7	16.1	4.19			10	45
185	95	15	15	4	48	29	3	T	2	M	76	24.8	1	F	F	F	0.381043		F		60	84	48	90	78	0.9	7.4		511	27	17	32.7	140	76	2.5	2.9	16	111	3	1.1	72	68	0.8	13.4	2.14	0.28	-5	473	10
	67.4333	12	11	10	64	37	3	T	2	F	83	33.0	1	F	F	F			F		76	71	28	92	57	3.1	7.52		93	22	19			88	19.5	1.5	14	103	1.9	1.3	131	117	7.3	14.1	2.2			15	20
157	89.1	8	15	4	46	40	3	T	2	F	91		1	F	F	F	0.110052		F		88	91	49	95	102	1.1	7.33	51	32	38	26			184	8.7		15	105	1.6	2.2	16	22	0.3	23.8	2.67	0.41	1	106	20
	71.25	10	14	2	51	28	2	T	0	M	76	23.4	0	T	F	T			F		58	77	50	92	111	1.5	7.52		65	30	25			192	9		18	98	1.1	1.7	30	14	0.2	18.7	3.13			19	10
	94.6	13	15	3	35	21	1	F	0	F	72		0	F	T	F			F		70	87	40	93	64									249	9.4	2.9	14	95	1.2	1.1	67	23	2.2	12.9	3.57			16	350
	62.4	20	10	2	45	36	2	F	0	M	91	27.0	0	T	F	F			F		65	92	41	82	116									171	10.3		10	98	0.9	1.4				15.5	3.53			10	40
	58.6667	9	13	2	52	27	3	T	0	M	85	19.4	1	T	F	F			F		67	85	41	96	90.5	2.1	7.35		26	21	12	36.6		81	13.1	2.7	18	102	3.7	1.8	211	838	0.9	19.5	2.12	0.13		104	47
	42.45	18	14	5	56	35	2	F	0	F	66		0	T	F	F			F		51	92	31	88	101	0.7	7.25	91	57	74	41			115	12.1	3.2	7	101	0.8	0.9	18	22	0.2	10.1	2.31	0.06	10	21	20
	30.7	15	9	3	52	31	3	F	1	F	83		0	F	F	F			F		70	90	20	65	97	1.5	7.15	17	17	88	42	37.2	142	170	8.4	4.1	12	96	0.5	1.1	24	12	0.3	12.4	2.8	0.01		38
	60.5	14	15	4	49	44	4	T	2	M	87	22.7	0	T	F	T	0.426541		F		81	82	47	96	139	2	7.35	67	32	35	23		150	599	23.4	2.5	15	110	1.7	1.5	45	25	0.5	16.3	2.18	0.9	-1	36	0
	88.2	19	14	2	38	41	3	F	3	F	85		0	F	F	F			F		89	99	35	91	103									319	10.3		13	97	0.8	1.1				12.6	2.92	0.02		24	15
160	55	13	15	6	39	40	2	F	3	F	77	25.9	1	F	F	F	0.836029		F		90	79	54	91	116									118	9.2	3.3	16	98	1.7	2.1	42	25	0.9	22	3.04	0.05	0	44	0
	75.5	5	9	5	49	45	3	F	3	F	80	29.7	0	F	F	T			F		85	86	32	92	119									137	13		14	106	0.9	1.2	117	74	2.2	13.5	3.31			14	5
173	77.5	20	15	3	44	38	4	T	2	M	91		0	F	T	T			F		91	97	49	93	137	2.2	7.38	58	36	36	27	35.7		249	15.2	3.7	14	94	1.2	1.1	65	39	0.4	13.1	2.69	0.58	3	24	15
170	69.9	12	14	2	37	46	3	F	2	M	73	25.1	0	T	T	T			F		62	70	36	92	49	1.2	7.18	23	23	29	16		138	144	10.7		15	94	1.8	1.3	387	174	0.6	14.2	2.38	12.11		39	5
	59.2	13	15	3	36	31	1	F	3	F	87		1	F	T	T			F		63	112	51	92	90									245	9.3		16	94	3.7	1.6				17.5	2.44			23	20
	51	24	15	6	38	38	2	F	0	F	80	24.5	0	F	F	F			F		105	119	56	94	113									12	7.3		8	93	0.5	1.3				13.6	2.11			10	45
	72.7	14	15	5	45	28	2	F	1	M	91	24.1	1	T	F	F			F		47	58	22	90	151									246	15.2	3.4	22	89	6.3	1.5	21	15	0.5	16.3	2.49			30
	74	11	14	2	48	33	1	F	3	F	85		1	F	F	F			F		55	83	24	96	125									193	9.8		14	104	1.5	1.3			1.3	14.2	2.57			29	10
175	99.9667	11	15	9	51	29	4	T	2	M	69	40.0	0	F	F	F	0.21035		F		72	74	38	94	102	3	7.32		37	32	21	36.7		70	6.6	1.9	14	95	1.1	1.5	68	108	2.4	16.1	1.89	0.03		11	20
147	42	15	9	4	70	55	4	F	2	F	91		0	F	T	F			T		78	78	39	93	84	1.1	7.31		34	40	22			326	13.5	2.4	8	114	0.7	1.1	84	57	0.2	12.6	1.83	0.1	-3	14	6
175	82.05	10	3	5	90	52	3	F	3	M	84		1	F	T	F			T	CVVHD	56	64	15	64	71		7.29		38	58	31			292	19.5		15	96	7.3	1.3				14.6	2.37	0.1	-1	15	0
165	50.3	11	15	4	68	42	2	F	1	M	82		0	F	F	F			T		60	98	38	100	145	1	7.45		235	37	27			152	9.3		13	105	1	1.2				13.5	1.61	0.01	2	16	30
	89.8	13	15	3	29	18	2	F	2	M	74	30.9	0	F	T	T			F		65	94	53	91	101	1	7.38	20	22	42	27			372	7.8	3.4	14	103	0.6	1.4	22	23	0.6	15.2	3.73			13	125
157	67	12	15	2	33	40	3	F	1	F	84		0	F	F	F			F		65	92	49	93	124		7.41	97	105	40	26			322	12.3		16	102	0.6						3.32			13	20
165	77.2	10	15	5	60	44	3	F	1	F	84		0	F	T	T			F		46	110	40	99	170		7.43		357	36	25			165	8.9	2.6	11	109	0.8						3.01			11	30
	58.7	13	14	4	47	32	3	T	0	F	71	25.3	0	F	F	F	0.0900173		F		75	63	30	92	114									256	1.3	2.1	12	100	0.4	1.2	11	13	0.2	13.3	2.81			6	100
175		10	15	3	52	44	4	T	0	M	76		0	F	T	T	0.050015		F		72	92.5	45.5	90	106	0.7	7.37		89	36	22	36.3		137	10.1	2.2	10	120	1.1	2.3	60	31	0.3	24.2	2.77	1.52	-1	51	25
170	68.4	9	15	4	39	37	3	F	2	M	68		0	T	F	T			F		77	87	45	91	106	0.7	7.25		78	53	39			334	10.2		5	91	0.6	1				11.9	3.27	0.02	10	10	15
	69.8	13	7	6	41	30	4	F	1	M	73		1	F	T	F			T		62	93	25	95	151	1.5	7.41	67	35	69	46	35.6		192	3.7		8	100	2	1.3				14.6	2.3
180	106.667	17	15	2	36	25	2	F	2	M	77	37.1	0	F	T	F			F		71	109	52	89	126									316	14.2		14	73	0.6						4	0.05		1000	20
	75.8	4	15	2	50	38	3	F	2	M	62	24.2	0	F	F	F			F		73	88	57	93	115									270	12.1		7	102	0.7	1.5				15.7	2.89	0.01		14	100
173	105.4	9	15	5	44	30	1	F	2	F	66	38.2	0	F	T	T			F		60	108	41	96	136	1.6	7.47		122	35	26			77	7.4	1.8	11	104	1	1.4	27	9	1.5	15.1	1.89		2	1226	20
	50.1	15	13	2	52	36	2	F	3	F	79		1	T	T	T			F		62	130	59	97	75	1.2	7.26		42	32	15			161	4.6	2.6	19	111	2.2	1	9	6	0.3	11.1	2.45	0.01	0	29	0
	91.3	21	15	2	35	29	2	F	2	F	63	38.8	0	F	T	F			F		97	96	49	87	164	0.9	7.18		87	42	18			291	5.3		16	104	0.9						3.63		-4	1110	35
170	83.8667	17	15	2	33	40	3	F	2	F	83	28.4	0	T	F	F			F		71	86	36	93	116									356	15.4	2.7	15	93	0.8	1	38	69	0.4	11.1	3.17			13	25
	44.4	13	15	4	47	33	3	F	0	F	65		0	F	T	F			F		87	85	62	91	207									41	4.2	1.7	8	95	0.2	1.3	32	26	0.4	14.4	2.97			12	30
178	132.667	16	14	5	72	53	3	F	3	M	78		1	F	T	F	0.314516		T	CVVHDF	102	79	44	90	151	1.9	7.11	98	104	34	14	36.3		174	25.1	3	20	99	4.2	1.1	52	49	0.3	12.3	2.97	0.08	-1	29	10
152	85.95	12	15	5	39	47	3	F	2	F	87		0	F	F	T	61.439		F		85	90	47	95	123	2.4	7.45		90	38	28		135	395	11.1		12	100	1.1	1.5				16.4	3.13		1	10	10
	53.7	19	15	2	38	34	3	F	0	F	61	19.3	0	F	T	F			F		118	120	60	93	97									235	20.3	2.2	9	107	0.5	1.4	144	99	2.8	15.1	2.52			10	100
201	136.167	16	15	3	38	25	2	F	2	M	73	38.3	1	F	T	F			F		48	92	51	96	35									168	6.9	3.1	13	97	3.2	6.3	28	36	0.4	66.1	4.24	0.1		48	30
185	89.2	12	15	2	47	28	3	F	0	M	64		0	F	F	F	0.200125		F		69	88	60	93	119	1.1	7.25	31	26	36	20	36.1		88	15.6	2.8	11	107	0.6	1	29	51	0.5	10.9	2.36	0.01	-4	12	32
	74	19	3	4	60	43	2	F	3	F	64	36.9	0	F	T	F			F		88	111	71	89																					4.01			8	23
147	51.7	18	4	7	58	36	2	F	3	F	74	31.6	1	F	T	T			F		86	147	54	92	158	1.4	7.43	92	72	36	26			149	9.6		19	91	4.7		31	37	0.2		2.13			16	0
180	72.1667	9	3	11	95	57	4	F	3	M	83	26.6	1	T	F	T	0.502082	0.0548996	F	CVVHD	62	77	48	90	82	1.8	7.11		37	30	15		138	216	24.4	2.9	14	105	1.9	1.8	24	23	1.1	19.5	1.98	0.01	-1	22	0
178	51.4	16	15	3	48	38	3	F	1	M	76		0	F	F	F	0.500416	0.201818	F		109	77	59	90	105	2.1	7.35		23	25	17	36.8		119	13.2	2.6	17	112	2.1	1.5	247	156	0.7	15.9	2.33	0.06	-1	41	15
183	55	12	15	4	40	24	3	F	3	M	62	19.1	1	T	F	T	0.200215		F		74	67	33	88	106	1	7.21		31	46	26	37.7		106	9.4	3.3	13	93	3.4	1.1	20	11	0.3	12	2.43	0.02		14
173	66.75	16	15	3	59	40	4	F	0	M	70	29.6	0	F	F	F			F		85	89	53	91	121	2.4	7.41	28	20	33	24			63	3.1	1.9	11	97	0.7	1.4	133	102	0.8	15.6	2.91		0	10	20
170	65.1	15	15	2	40	27	3	F	1	F	76		1	F	F	F	0.200061		F		67	92	40	93	123									150	9.4	3.7	12	104	0.6	1.1	36	19	0.3	12	3.38		-6	13	10
168	83.2	4	15	7	21	47	2	F	3	F	60		0	F	F	F	0.0800615		F		68	102	60	82	73	2.1	7.42		45	33	25	36.8		67	7	2.9	9	108	0.8	1.4	26	39	1.5	15.4	2.27	0.01	-1	10	15
	56	16	13	3	43	31	3	F	0	F	86		0	F	F	F			F		60	105	46	91	72									303	16.7		13	99	0.5	1.3				14.6	3.58			10
	71	10	15	2	31	22	2	F	1	M	76	24.8	1	T	F	T			F		74	112	54	91	99	1.5	7.29		68	41	24			151	12.3		23	97	1.7	1.3				14.3	3.37	1.55		46	30
	112.5	14	15	4	40	27	2	T	2	F	77		1	F	T	F	3.31333		F	CVVHDF	66	72	28	91	89	2.1	7.44		42	31	22	36.2		117	17.1	1.6	11	96	2.5	1.8	23	10	0.7	19.7	2.22			10
170	81.8667	15	15	3	59	35	3	T	0	M	73	31.8	1	F	F	F			F		113	77	47	91	174	3	7.45		32	21	17	36.5		83	17.1	1.8	16	102	1.9	4	32	38	1	43.6	3.47	0.22	-2	39	210
	76.3	15	15	2	29	25	3	F	2	F	91		0	T	F	T			F		73	89	42	90	145									361	15.7		14	107	1.2	1.1				12.2	2.97			23	0
	49.5	10	14	5	48	39	3	T	0	F	91		0	F	T	T	0.300122		F		65	74	28	91	165	2.1	7.28		34	40	20			335	16.6	2.3	12	111	1.1						3.72	0.01		12	35
	58	11	11	3	52	31	3	F	0	M	89		0	F	F	F			F		62	90	48	100	143	0.8	7.46		217	34	25			183	6.1		12	108	1	1.4	28	27	0.6	15.8	3.46		1	13	23
	61	16	11	3	45	42	4	F	2	F	80		0	T	F	F			F		78	78	42	95	84									421	11.1		11	99	0.5	1.2				14.3	2.83	0.01		12	15
178	84.8	10	15	4	56	28	3	F	3	M	75		1	F	F	F	0.401445		F		55	55	26	91	104									187	6.3	2.5	11	112	2.1	1.1	27	23	0.4	13.4	3.03	0.21	-5	147	0
152	60.3	20	6	3	50	35	2	F	0	F	91		0	T	F	T			F		70	105	39	92	108	1.1	7.48		115	44	34			307	22.9	3.6	13	96	0.9	1.1				13.2	3.25			159	20
163	73.6	14	15	3	82	58	3	F	2	F	81		0	F	T	T	0.199797		T		82	62	43	100	143	1.4	7.46		150	32	27			161	13.8	2.7	14	97	0.8	1.3	49	29	0.6	14.5	3.04	0.07	1	20	10
	92.4	14	15	5	45	34	3	F	2	F	87	31.3	1	F	T	T			F		46	87	60	90	188									20	17	3.3	18	102	1.4	1.1	17	18	0.4	11.7	2.09	0.01		19	40
183	86.8	16	15	10	41	37	3	F	3	M	68	24.6	1	T	T	T	0.300747	0.150557	F	CVVHDF	101	88	51	98	69	0.8	7.24	94	37	28	20		135	42	6.5		13	103	4.2	1.1				12.3	2.17	2.93	-1	13	5
180	60	12	15	7	44	30	2	F	1	M	88	18.3	1	F	F	T	0.0500341		F		42	77	21	92	99	3.8	7.4		121	41	26			73	8.6		18	90	2.8	3.8				41.2	2.92	0.16		108	25
	86.3	5	15	4	51	38	2	T	3	M	74	30.5	1	F	T	T	2.25871		F		74	68	44	97	47									142	22.3	3.1	18	92	4.1	3.8	49	23	2.1	39	2.66		-2	102	5
173	61	16	15	4	57	54	4	F	2	M	85		1	T	F	T	0.249986		F		60	53	35	99	154	1	7.38	93	62	30	21	37.8	133	224	19.6		12	101	1.1	1.5	23	13	0.8	16.2	2.23	0.05	-1	13	15
173	82	21	15	2	43	40	4	F	2	M	77		0	T	F	F			F		80	85	37	83	97	2	7.5		77	32	26	38.9		270	21.7		15	88	1.2	1.2	164	78	0.3	13.1	2.74	3.83	1	27	25
163	66	8	13	2	46	29	4	F	2	F	87		0	F	T	F			F		62	94	29	90	50									287	10.5		10	110	1	2.5	19	8	0.2	26.7	2.62	0.17		10	15
	95.2333	11	15	3	47	39	2	F	0	F	75		0	F	T	F			F		72	95	40	100	88	1.5	7.37		56	42	29			261	7.6	3.6	12	102	0.7	1.1	15	13	0.4	11.7	3.64		2	10	40
	42.8333	8	11	3	50	25	4	T	0	F	70		1	F	T	F			F		53	109	36	86	160									128	12.2		29	96	7.4	1.1				12.3	2.67			138
	40.5	12	15	2	40	34	1	T	0	M	65	17.4	0	F	F	F			F		64	73	43	88	139	1.7	7.33		21	32	18			171	5.3	3.7	20	96	1.7	1	45	15	1.3	11	2.39			10	50
157	63.25	10	15	8	49	47	4	F	3	F	74		0	F	F	F	0.552228		T		75	71	39	85	70	6	7.1	87	54	23	9	35.3	144	44	12.4	1.8	13	107	0.9	1.6	86	29	1.4	17.5	1.68	0.06	-1	19	11
160	73.4	15	15	3	60	35	2	F	2	F	89	29.3	0	F	F	T	0.249864		F		65	68	27	89	114	1.1	7.16	58	30	54	24	36.3		211	7.4	3.4	20	103	3.4	1.1	25	16	0.2	12.3	3.61	0.08	-3		8
		13	15	2	24	26	1	F	0	M	76	30.6	0	F	T	F			T		48	119	42	93	106									130	6.7		10	105	0.9	2.2				22.9	2.56		2	12	20
	77.5	22	14	3	64	43	4	F	0	F	67		0	F	T	T			F		91	97	36	98	109	3.3	7.35		36	26	17	40.7		130	12.8		19	108	1.1	3.1	169	48	3.9	33.8	2.3		0	12	20
173	94.4	13	15	2	29	30	4	T	2	M	67	34.7	0	T	T	F			F		83	82	40	96	116	0.8	7.39	98	92	34	29		132	237	8.3	2.9	11	98	0.6	1.5	11	8	1.2	16.5	2.07	0.03	2	10	5
	55	10	15	4	46	49	4	T	0	M	85		0	T	T	T	0.180015		T		65	86	38	92	72	2.8	7.15	98	77	35	15	36.1	135	188	18.4	3.5	13	94	1.4	1	24	22	0.7	11.7	2.7	0.02	-13	15	13
180	110.4	15	15	3	45	39	2	T	3	F	78	40.7	0	T	T	F	0.120172		F		92	62	40	93	122		7.41	37	26	52	34			461	7.1	1.6	8	96	0.9	6.7	26	22	0.4	74.3	3.21		3	24	5
	55	19	9	3	58	41	1	T	2	F	91		0	F	F	F	0.0999961		T		69	82	33	95	136	1.2	7.38		89	46	28	36.8		283	8.1	2.5	11	114	0.9	1				11.9	2.5		0	10	10
163	73.2	14	3	4	64	52	4	F	2	M	77		0	F	F	T	0.160089		F		79	79	37	90	72	1	7.28	96	72	39	23			214	10.6	2.1	12	107	0.5	1.2				13.4	2.63		-2	11	28
	39.45	14	14	2	45	34	3	F	2	F	77	20.7	0	F	F	F	0.0700213		F		68	62	42	91	109	2.2	7.34		36	43	35		149	191	10.2	2.7	10	107	0.5	1.1	48	49		11.5	2.81	0.01		15	0
	54	8	13	3	54	36	4	F	0	M	79		0	T	F	F			F		95	63	37	96	94									145	15.5	2.6	12	122	1.5						3.32	0.08		14	30
183	88.8	12	15	2	33	27	2	F	2	M	91		0	F	F	F			F		53	95	40	94	121									182	7.4		12	104	1	1.2				14.3	4.04	0.3		22	25
	77	20	10	2	47	39	2	F	2	M	91		0	F	F	F			F		76	93	49	94	133	3.3	7.37	75	43	39	23			176	7.8	2.2	12	125	1.9						2.98			29	10
165	55.4	9	15	4	56	44	3	F	2	F	75		0	F	F	F	0.201069		F		61	81	41	89	147	1.4	7.22	51	31	44	34	37.9	141	152	4.4	3.5	8	99	0.8	1.1	12	7	0.2	12.3	2.55	0.01	10	14	10
173	115.625	16	15	4	47	46	3	F	3	M	67		1	T	T	F			F	CVVHD	74	94	28	94	241	1.6	7.32	92	24	36	26	36		271	9.6	3.4	21	90	4.7	1.2	17	21	0.5	14.3	3.05			16	0
170	61.3	14	3	13	77	34	3	F	3	M	87		1	T	F	T	0.300041	0.150434	T	CVVHDF	81	58	29	95	75	5.2	7.17	98	76	32	21	38.2	131	101	14.9	2.3	15	103	1.6	1.6				17.7	2.59	0.61	-1		0
	52.9	18	15	3	61	30	3	F	2	F	78		0	T	F	F			F		89	67	35	83	93	0.9	7.3		28	86	48			169	5.5	3.6	7	85	0.7	3.5	25	23	0.6	35	4.1		15	27	0
	77.3333	12	14	3	31	35	2	F	3	M	76		0	F	T	T	0.0300018		F		72	70	45	81	85									64	6.5	2.4	12	99	0.7	1.6	36	16	2.6	16.9	2.92	0.02		11	5
	90.7	12	15	3	40	29	2	F	3	M	73	40.8	1	T	T	T	0.501266		F		61	82	41	94	104	2.2	7.41		152	35	23			121	8.6		16	100	1.9	1.6				16.9	2.68	0.05	-1	31	10
	74	16	14	2	36	38	3	F	3	F	75		0	F	F	F			F		71	74	36	90	53	0.5	7.3	52	27	35	21	38.1	139	264	6.7	2.7	13	94	0.4	1.8	37	24	0.3	19.5	3.2		9	10	10
	68.5	11	13	2	44	35	3	F	0	M	91		0	F	F	F			F		75	93	37	92	140									202	15.3		9	103	0.7	1.1	15	18	0.5	13.2	3.57	0.03		10	50
	68.6	16	15	6	53	36	3	F	2	M	82	24.2	1	F	F	T			F		93	78	30	86	158									32	2.5		14	104	1.8	1.3	20	12	1	13.8	2.23	0.05		100	15
183	96.85	9	14	5	40	34	3	T	3	M	78		0	F	F	F	0.25		F		79	87	46	92	108		7.36	94	80	39	24	36.5		197	19	4.1	14	90	1.4	1	25	69	0.5	11.1	3.03	0.05	-1	17	20
170	79.5	10	10	3	52	51	4	F	1	M	88	27.7	1	T	F	F	0.0500145		F		58	86	49	90	131		7.4	98	103	23	17			171	15.5		19	99	1.6						2.85	0.1	-1	31	10
	82	19	15	3	42	29	2	F	2	M	87	29.4	1	T	F	T			F		71	116	49	83	123		7.43		62	33	24	36.9		143	9		19	109	2.8	4.8				54.3	3.33		0	101	15
	70.1	13	15	2	39	21	1	F	0	M	60	30.0	0	F	F	F			F		59	93	55	92	90									210	6.2		7	82	0.6		30	43	0.3		2.22			11	90
170	104.4	14	15	2	35	28	3	F	2	F	73	33.5	0	F	F	T	0.501319		F		107	84	50	90	100	1.6	7.43		77	28	22			280	6.6	2.9	14	93	1.3	2.4	130	119	1	25.9	3.49	0.04	0	182	5
177	62.4	17	15	6	44	47	3	F	2	M	76		0	F	F	F	0.507479		F		85	74	41	93	108	1.1	7.13	97	84	48	22	36.4		276	15.5		12	108	0.9		36	23	0.4		3.24	0.04	-3	19	5
	62.9	11	13	2	52	45	3	F	1	M	62	26.8	0	F	F	F			F		119	88	51	78										700	10.7		14	91	0.6						2.56			14	10
	123.4	8	13	6	30	38	3	F	2	M	70		0	T	T	T			F		84	103	70	92	166	1.8	7.43	93	75	34	23		138	242	16	3.9	15	100	0.8	1.1	36	15	2.1	11.6	4.53	0.16		11	75
175	90.0333	9	15	4	40	27	4	F	2	M	61		0	T	F	T			F		92	89	51	94	124	1.6	7.49	88	52	31	29	38.2		111	9.9		13	105	0.9	1.3	59	37	0.7	14.1	2.42	4.17	0	17	2
	57.8	15	10	3	42	45	4	F	2	M	71	23.0	1	F	F	F			F		57	85	49	61	123	2.1	7.37	26	19	37	27	36.8		226	15	2.8	16	106	0.7	1.4	25	7	0.7	15.2	3.48		-9	18	15
	58.4	11	14	2	33	43	3	F	2	F	91	24.0	0	T	T	F			F		67	117	52	81	285									154	12.7		16	102	0.7	3.5				37	3.86	0.01		21	0
	71.8	13	15	2	50	36	4	F	2	M	76		0	F	F	F			F		64	84	46	91	106		7.43		26	27	21			379	9.6	2.3	9	100	0.5	1.3	43	69	1.5	15.2	2.59	0.01	1	10	12
183	71.85	11	15	7	45	41	3	F	2	M	72		0	T	F	T	0.150209	0.050032	F		69	91	45	98	74	1.1	7.21	96	101	24	18	37.1	133	115	7.5		10	105	1.2	1.4				14.8	2.83		-1	25	5
	57.2	23	14	2	50	48	3	F	2	F	82		0	F	F	F			F		103	76	26	75	106	3.5	7.29		40	40	20			393	24.3	3.8	14	108	0.9	1.4	23	14	0.5	15.8	1.7			29	15
168	50.4	17	14	2	45	43	3	T	1	M	81		0	F	T	T			F		99	101	58	90	136	1.6	7.29		31	48	26	36.8		342	16	3.5	16	100	1	1.1	39	39	0.4	11.6	2.77		0	1044	15
183	97.6	13	15	8	35	32	1	F	2	M	64	34.3	0	F	F	T			F		68	85	33	85	84									26	4.5	2.8	13	95	1.8	2	45	18	5.8	22.5	1.68	0.01		11	100
165	54.9	16	15	2	55	37	2	F	2	M	73	26.6	1	T	F	T			F		76	99	50	94	96									213	8		14	101	1.3	1.3				14.3	4.67			25	10
170	95	15.5	15	9	78	56	3	F	3	M	67		1	F	T	F	0.0800412		F		61	98	41	82	76	1.2	6.88		37	28	10	34		229	8.3	3	26	102	11	1.1	19	32	0.8	11.5	2.1	0.09	-12	104	0
173	65.5	13	14	2	32	28	1	F	0	M	91		1	T	F	T			F		57	116	48	91	119									148	7.2		15	103	1	1.5				16.5	3.23		-4	20	20
	51.5	17	15	3	51	37	1	F	2	F	91	18.5	1	T	F	T	0.0900141		F		65	75	40	91	102	2.1	7.29	44	26	39	22			137	6.5	3.3	12	102	1.8	1.9	33	11	0.6	20.3	3.01	0.48		29	0
152	62.1	12	15	5	62	55	3	T	2	F	88	25.0	0	F	F	T	0.999732		F		103	77	51	96	166	1	7.22	74	46	24	11			184	28.5	1.9	16	106	1.1	1.6	17	14	1.7	17	2.84		-11	21	0
	77	9	12	2	45	37	2	F	3	F	91	29.4	0	T	F	F	0.069034		F		78	84	38	83	117									413	11.5		11	103	0.5						3.12	0.03		12	10
	94	15	9	3	55	36	2	F	2	F	91		0	F	T	F			F		78	88	37	90	123		7.42		75	41	28			232	10.3		16	96	1	1.1	35	36		13	4.12	0.01	1	18	15
165	65.3	14	3	4	85	56	4	F	2	M	85		1	T	F	F	0.0699951	0.0599953	T		39	70	37	98	69	1.9	7.26	98	111	29	17		136	186	21.6		12	107	0.9	1.2	62	35	1.7	13.4	2.67		-2	25	10
170	62	13	15	7	49	38	2	F	2	F	77	25.5	0	F	F	F			F		92	92	37	90	77	2	7.5		95	33	27		120	68	9.5	2.1	7	86	0.7	2.9	54	26	13.7	32.2	1.51	0.01		10	5
180	78.4	8	15	4	41	33	4	F	2	M	75		0	F	F	F	0.20008		F		61	75	33	92	114	0.8	7.41	95	67	36	25	36.1		320	9.2	3.1	12	98	0.9	1.4	19	10	0.6	16	3.17	0.01	2	10	10
	107	15	15	2	29	18	3	F	2	F	66	39.8	1	T	F	F			F		79	98	51	93	96	1	7.38		74	35	22			202	11.1		17	106	2.8	1.1	14	9	0.6	12.5	3.1	0.12		57	40
	43.9	5	15	3	48	39	3	F	2	F	72		1	F	T	T			F		110	90	44	100	52									202	12.2	1.8	12	110	2.5	1.8	12	3	0.6	19.8	2.38			10
163	54.1	11	15	3	55	62	3	F	3	M	91		0	F	F	F	0.501269		F		49	65	31	89	94	1	7.13	77	28	49	35		134	277	11.2		6	99	0.4	1.2	45	38	0.4	13.5	2.33	0.02	10	17	0
152	72	14	11	2	36	29	4	F	0	M	78		1	F	T	F			F		70	113	65	89	83									234	17.4	3	12	115	1.1	1.3				14.7	3.86			21	42
	61	14	15	2	37	35	3	F	3	F	77		0	T	F	F			F		88	97	52	93	89									161	15.3	3.4	13	98	0.6	1.6	24	14	0.7	17.5	3.22			10	10
157	95.4	14	15	2	44	47	3	F	3	F	83		0	F	T	T			F		72	75	38	92	82	0.9	7.26	98	116	31	21	36.1	141	387	9.6	3.6	15	108	1.3	1.4	65	66	0.3	15.9	2.59	0.01	-1	31	8
152	26.5	8	9	4	68	52	3	F	0	F	79		0	F	F	F			F		79	58	28	98	81	2.3	7.39		39	42	26			122	15.2	2.3	13	136	0.8	1.1	45	22	0.2	12.5	3.01	0.06		1309	15
	49	12	11	2	57	38	3	T	3	F	86	25.1	1	F	F	F	0.180006		F		88	87	35	91	94	2.6	7.25	95	27	36	22	36.3		153	10.5	2.6	15	96	1.6	2.3	56	23	1.1	24.2	2.11	0.02	-2	17	10
180	57	8	14	6	40	37	4	T	0	F	85	25.5	0	T	T	F	0.100037		F		62	86	36	93	110	2.9	7.36	69	39	42	27	39.2		80	11.7		13	104	1.5						2.3			23	150
	86.7	17	15	5	39	39	3	F	3	M	81		0	T	F	F		0.0400413	T		67	91	37	82	119									60	13.2	2.8	9	110	1.9	1.5	48	34	2.9	16.3	2.18	0.17	-1		5
173	65	11	15	3	47	39	3	F	1	M	86	20.8	0	T	F	T	0.120036		F		56	77	41	95	90	3.9	7.42		28	31	21			133	11	2.9	18	94	2.2	1.7	211	126	0.7	18.3	2.42	0.1		106	150
	67.6	10	14	3	34	26	0	F	2	F	69	26.5	0	F	F	T			F		60	89	42	92	79									82	9.3	2.5	9	98	0.5	2.5	43	20	3.1	27.2	2.74			11	10
193	175.9		15	5	32	27	1	T	3	M	69		0	F	F	F			T						122	0.9	7.16		88	41	18	35		129	18.2	2.5	12	100	4.5	1.2	67	36	3.4	14	2.5	0.04	-1	100	0
	95	12	15	2	29	26	3	F	2	F	61		0	F	F	F			T		91	143	66	97	75		7.44		152	42	29			107	2	2.4	13	116	0.9	1.3	16	62	0.8	14.1	2.18		2	51	20
180	71.2	7	15	7	35	31	3	F	0	M	63	23.5	0	F	F	F			F		57	102	36	94	106									106	11.5	2.6	15	94	1.7	2.1	84	42	6.9	22	2.31			13	200
	45.25	15	11	2	53	47	3	F	2	F	79	26.6	0	F	F	T			F		72	97	47	77	103	1.9	7.53		91	47	41			247	9.2		8	91	0.7	1.3	48	16	0.7	14.5	3.64	0.5		12	10
163	62.6	15	15	4	37	28	2	F	2	F	89		0	F	F	F			F		63	90	22	92	101	1.3	7.36		40	42	25			100	7.4		9	114	0.5	1.3	38	76	2.2	14	3.18		-1	11	15
165	66	7	15	3	44	38	3	F	1	F	82		0	F	F	F			F		75	110	50	94	151	1.8	7.4	91	63	31	23	35.2	135	247	12.8		11	105	0.6	1.2				13.6	3.29	0.01	0	11	20
178	67.8	9	14	2	39	40	2	F	0	M	61	23.9	1	T	F	T			F		80	88	50	96	112									102	4	3.1	16	100	1.3	1.7	28	14	1	18.4	2.2	0.01		17	350
183	90.7	10	15	3	37	24	2	F	1	M	68		1	F	T	T			F		79	55	38	88	169									121	9.3		12	86	2.2	2.7				27.4	3.7			38	30
	63.7	13	6	3	72	49	4	F	3	M	63	22.7	0	T	T	T	0.0999499		F		63	86	48	77	179	1.2	7.32		35	25	25		130	126	6.2	2.8	10	95	0.9	1.5	102	57	9.2	15.6	3.22	0.01	4	13	5
	71.05	20.5	15	7	54	44	3	F	2	M	91		0	F	F	F			F		89	90	46	95	105	1.1	7.37	64	37	34	20	36.6		47	2.9	2.3	13	108	1.2	2.2	58	39	6.1	23.2	2.63			22	10
	162	4	15	3	36	43	3	T	3	M	60	52.6	1	F	T	F			F		73	86	39	86	124		7.31		69	61	33			101	18.4		15	98	1.9	1.6				17.2	2.3		2	22	20
173	80.9	12	15	2	27	34	2	F	3	M	69	32.8	0	T	T	T			F		76	84	44	91	117	1.7	7.45		26	55	39			187	7	2.3	12	98	1.1	1.6	18	9	0.7	17.6	2.66			20	20
	89.1	16	15	2	39	22	2	F	2	M	68	22.3	1	F	F	T	0.150162		F		56	103	45	94	271	1.4	7.49		63	32	25			247	41.4		16	94	1.4	1.7	62	60	0.2	18.1	2.44	0.01	-1	1054	20
183	62	16	10	3	45	35	3	T	0	M	78	24.5	1	F	T	F			F		81	96	45	94	168		7.55		182	29	26			377	14.5	2.5	11	115	1.3	1.5	44	27	2	16.9	2.8	0.25	4	26	35
	59.4	10	14	5	31	28	1	F	3	F	62	26.5	1	F	F	F	0.283645		F		62	70	37	82	115	1.1	7.27		37	57	28			237	10.2		17	86	5.4		23	7	0.3		2.45		-7	13
163	68.25	17	15	4	53	47	4	F	3	F	78	35.4	1	F	T	F	0.140138		F		70	81	31	93	169									101	14.5		15	106	2.3	1.7	34	29	0.9	18.9	2.51		-6		5
178	62.7	16	3	4	90	44	3	T	3	M	91		1	T	F	F	0.0400099		F		47	62	37	83	72	1	7.12	74	48	36	22		155	77	12.3	1.9	8	129	4.1	1.5	20	11	0.4	15.9	2.27	0.12		17	0
	61.55	12	14	2	37	31	2	F	3	F	88		0	F	F	T			F		65	92	29	87	93		7.37		53	38	23			185	9.6		17	107	1	1.4				14.9	3.71	0.35		14	30
	66.4	22	14	3	39	41	2	F	2	M	82	25.9	1	F	T	T			F		59	115	49	92	80									171	6		19	104	4.8	1.1				12	1.66			100	15
188	106.1	8	15	2	49	42	2	F	2	M	78		0	F	T	T			T		53	95	47	92	163	1.5	7.34	88	60	44	25	37.2	136	160	21.9		16	101	1.1	1.1	16	18	0.5	11.8	2.8	0.01	-2	16	25
	84.55	12	15	4	46	35	3	T	1	M	76	31.8	0	F	T	F	0.179878		F		76	82	45	91	137	2	7.36	97	40	27	18			193	5.4	2.8	12	91	1.1	1.2	33	32	0.3	12.9	3.1		-4	12	150
170	60.3	17	14	2	45	38	4	T	2	M	78		1	T	F	F			F		93	89	42	94	95	2.7	7.49		90	40	31	37.2		366	23	2.9	10	108	2.6	1.4	28	10	0.6	15.5	2.35	0.05	6	29	10
	56.3	16	15	2	53	27	3	F	1	M	76	21.8	0	F	F	F			F		96	85	59	88	157	2.3	7.42		69	35	23			182	21.6		18	101	1.5	1.1				11.8	3.71			1007	90
	93.65	12	15	5	39	20	2	F	1	M	66		1	F	T	F			F		85	63	43	93	78									262	5.7		13	98	6.8						3.05	0.88		20
163	67.9	13	15	3	42	43	4	T	0	F	77		0	T	T	F	0.0900079		F		60	90	28	90	212	1.9	7.29		38	38	21	37.1		180	22.2	2.4	11	120	1.5	1.1	66	49	0.3	12	2.93	0.06	0	10	25
	89.6	16	13	2	56	43	3	F	0	M	80		0	F	F	F			F		83	83	32	90	98	2.7	7.36	20	17	40	24	36.4		91	60.8	2.9	12	108	1.1	1.3	138	33	2.4	14.7	2.83	0.92		13	35
170	61.35	20	15	3	36	21	3	F	1	M	73	24.4	0	T	F	F			F		91	97	53	90	104	1.6	7.32		115	41	25	37.6	140	67	8.2	3.4	12	105	0.9	1.3	34	16	2.8	14.9	2.13		2	14	60
172.7	67	13	8	3	69	54	4	F	2	M	79		0	F	F	F	0.0600015		T		93	82	26	86	91	1.8	7.35		132	33	20	36.6		113	3.5	2.3	9	109	0.7	2.2				23	2.5	0.05	-2	12	15
155	64	5	15	6	51	48	4	F	2	F	70	24.5	1	T	F	T	0.150115	0.0600947	F		85	82	41	88	57	1.22	7.25	96	105	32	20		126	126	7.3		12	90	1.8	1.1				12	3.05	7.61	-2	25	0
	50.6	14	15	2	43	40	3	F	2	F	91		0	F	F	F			F		78	83	45	78	105	1.3	7.52		72	36	30			505	12.6	3	9	96	0.6	1.4	30	32	0.4	14.9	3.03	0.04		14	25
	71	9	11	5	54	29	3	T	0	M	91		0	F	F	F			F		54	56	34	89	98	1.5	7.41		44	30	20			234	8.8		12	112	1.7	1.5	29	16	0.4	16.7	2.94	0.09		16	40
173	76.3	14	15	3	38	35	2	F	2	M	72	28.9	0	F	F	F			F		57	78	44	89	104	1.2	7.43	43	26	36	28		136	211	4.9		15	100	1.1	1.1				13.4	3.14		1	22	10
	74.95	7	15	7	38	22	1	F	3	M	60	28.0	1	T	T	F			F		61	77	39	100	67	4.5	7.25		94	52	24			47	5.7	1.7	14	92	7	1	17	66	0.2	10.7	1.3			100
	66.2	15	11	3	58	39	3	F	2	M	80		1	F	F	F			F		65	85	39	91	50		7.35		26	48	28			58	1.1		13	115	1.4	1.2	21	9	0.4	14	2.58	0.09		210	0
	66.2	19	15	2	47	50	3	F	3	M	75	20.9	0	T	T	T			F		81	71	49	82	155		7.36		34	45	26			157	26.4	4.1	17	102	0.8		14	21	2		4.36	0.01		21	25
	40	17	15	3	32	33	4	T	0	M	82		0	F	F	F	0.149961		F		70	76	35	79	161	0.8	7.33		117	59	33			259	2.7		9	93	0.5	1.1	16	12	0.2	12.9	2.36	0.01	3	11	200
	49.9	16	15	3	46	34	3	F	1	F	75	21.8	1	F	F	T			F		76	92	65	83	106	1.3	7.32		32	30	19			287	19.3	4	16	101	4.1		39	25	0.2		2.9			65	45
	50	19	15	3	71	44	3	F	3	F	91	30.6	0	T	F	F	0.1		F		68	59	33	88	103	1	7.32	98	109	36	25			532	26.6		14	103	1	1.3				14.1	2.81		-2	114	0
	98.5	13	14	2	40	25	3	F	1	M	71	34.8	0	F	T	T			F		79	96	49	92	195	2.3	7.38		27	43	26			267	22.5		13	96	1	1.6	44	18	0.4	17.5	2.64			10	15
137	91.4	15	15	2	51	43	2	T	3	F	80	33.4	1	T	F	T	0.150064		F		79	82	33	96	99		7.39		142	28	18	36.8		104	8.4		15	108	0.7	1	25	28	1.1	10.4	2.75		-2	22	10
	70.7	13	14	2	49	36	2	F	2	M	89		1	T	F	F			F		57	90	40	78	97									95	4.1		12	109	2.3	2.7				27.7	2.58	0.21		51	20
	87.5	16	15	3	39	51	3	T	3	M	69		0	T	F	T	0.150129		T		85	88	50	100	112	1.2	7.38		126	38	28	37.7		191	7.2	2.9	10	107	0.4	1.8	44	59	0.5	19.2	3.71	0.04	-1	13	15
	67.8	16	15	2	37	36	3	T	2	M	87	23.2	0	F	F	F			F		87	94	50	85	104	1.7	7.55		69	25	23			153	7	3.6	13	75	0.9	1.1	19	12	0.7	12	2.03	0.04		17	20
168	75	14	15	2	24	22	1	F	2	F	79		1	T	T	T	0.0500078		F		56	181	37	94	144									190	8.8	4.1	16	103	1.2	1	90	84	0.3	10.9	2.14		-1	19	18
	70.8	18	14	5	51	32	3	T	0	M	64	33.5	0	F	T	T			F		111	97	45	93	129	2.4	7.43	70	38	30	21	37.2		20	0.1	2	12	112	0.6	1.3	32	33	2.7	13.8	2.4	0.01		13	50
	60.9	12	15	3	44	38	4	F	2	F	60	31.2	0	F	F	F	0.0900363		F		83	94	39	97	116	1.5	7.21	91	74	32	17	35.2	131	242	7.3	2.5	12	103	0.9	1.2	130	70	0.5	14	1.55		-1	10	25
160	51	12	14	2	34	40	3	F	0	F	87		0	T	T	F			F		65	96	37	96	102	1.3	7.49		88	26	20			266	18.3	2.8	13	109	0.6	1.4	20	16	0.5	15.3	2.83	0.06	-1	16	30
	106.05	11	15	2	44	32	2	F	3	M	75		1	T	T	F			F		57	95	39	95	155		7.35		103	33	19			321	10.9		18	107	4.4	1.1				12	2.6	0.28	-6	533	60
155	68	8	15	8	46	44	3	F	3	F	62	43.4	1	T	T	F		0.100357	F		73	108	38	95	142	1.8	7.11	94	78	30	20		131	179	17.4	2.8	17	97	3	1.3	55	21	0.4	14	3.06	0.06	-1	11	0
	53.9	20	14	2	44	43	3	F	2	F	91		0	T	F	F			F		73	87	41	89	133	2.1	7.34		18	39	27	37.8		310	11.1		15	105	0.9	1.3				14.1	3.41	0.87		25	5
165	75.35	8	15	6	52	31	2	F	3	M	75	28.6	1	T	T	F	0.804327		F	CVVHDF	53	61	28	99	80	2.4	7.2	96	30	39	24			58	7.9		24	86	6.2	1.1	212	131	0.6	11.9	1.93	0.65	-1	12	175
	80.8	12	15	2	55	42	2	F	0	F	72		0	F	T	F			T		74	69	12	95	147		7.45	99	169	30	21			113	5.9	3.4	14	102	1.4	1.4	25	24	0.7	15.6	3.02		-1	19	19
178	77.25	10	15	5	55	35	3	F	2	M	89		1	F	F	F			F		69	85	38	94	85	1.1	7.41	96	95	32	24		140	101	6.7		7	104	1.9	1.6				17.6	2.28	0.05	-2	40	0
178	73.9	20	15	3	43	33	3	F	0	M	78	20.8	0	F	F	F			F		95	84	44	93	158	2	7.52		54	26	23	36.3		423	12.5		9	111	1.1	1.9				20.4	2.43	0.01	1	17	45
152	72.4	14	15	5	51	42	3	T	1	F	83	23.5	1	F	F	T			F		87	90	47	98	120	1.4	7.38	60	31	31	22	36.7		248	30.4	1.9	7	110	1.2	1.9	23	15	0.2	21.3	2.15	0.01	0	104	35
168	86.8	13	3	2	53	42	3	F	1	M	60		0	T	T	T			F		71	78	46	95	80	1.8	7.15	86	65	34	23		135	160	7.7		12	104	0.9	1.1				12	2.55		-1	10	0
	2	8	15	3	54	35	2	F	1	M	88	30.9	1	F	F	F	0.200005		F		60	96	31	100	133	3.4	7.22		64	48	23		136	107	6.1		11	104	1.8	1.1	104	30	0.2	12.1	2.11			37	0
	26.95	13	6	5	56	49	2	F	2	F	85		0	T	F	T			F		57	97	50	94	154	1.6	7.38	95	91	38	25		137	200	11.8		13	103	0.7	1.1				11.5	3.17			10	7
	104.3	8	15	2	29	22	2	F	1	F	66		1	F	T	T			T		76	93	59	89	117		7.39		56	49	34	36.4		250	11.7	3.6	11	92	2.2	1.9	16	21	0.2	20.4	2.6		7	19	15
178	70.7	15	15	3	44	36	4	F	2	M	78	29.5	0	F	T	T	0.300144		F		84	72	42	93	108									280	15.9	2.2	12	108	0.7	1.3	35	46	1.2	15.5	2.34			14	20
142	44.3	13	15	2	42	29	2	F	0	F	91		1	F	F	F			F		73	75	35	92	98									128	9.3	2.6	13	102	1	1.4	31	13	0.9	16.3	3.18			60	40
152	43.6	11	12	8	37	29	3	T	0	F	68	35.3	1	F	T	T	0.16008		F		68	83	35	98	82									191	14.6	2.7	14	108	1.4	1	31	34	0.9	11.1	3.09	0.06		108	40
	47.2	18	8	4	55	33	3	F	0	F	85		1	F	T	F			F		77	111	34	74	83	1	7.24		60	70	37			182	8.6		14	101	1.3	1.3				15.3	3.14		5	42	30
	66.7	15	8	3	55	42	2	F	1	M	79	26.6	0	F	F	F			F		65	99	47	93	108	2.5	7.41		35	42	28	37.7		98	7.7	2.4	16	93	1.1	1	19	15	0.7	10.9	2.89			10	20
	46.4	15	15	2	28	35	4	F	0	F	71		0	F	F	F			F		95	112	61	92	162									587	17		15	99	0.4	1.1				13.4	3.04			11	30
166		11	15	6	45	37	3	F		M	74	27.1	0	F	F	F	0.0600272		F		76	70	50	70	101	0.7	7.3		51	40	34	36.3		14	1.8		6	93	0.7		22	13	1		1.39		12	12	30
165	72.2	19	15	2	46	48	4	T	3	F	82		0	F	T	F	0.502202		T		95	75	24	93	149									271	26.3	2.7	13	92	1.2	1.2	30	24	0.7	13.6	2.63	0.01	-1	1040	0
	83	12	13	2	53	33	2	T	2	M	79	30.1	1	T	F	F	0.0599835		F		54	65	37	92	127	0.9	7.44	90	72	32	22	38.9		137	4.5		15	101	1.8	1.2	14	9	0.9	14.2	2.37	0.13	0	1026	27
	109	9	14	2	63	52	2	F	3	M	77	5.9	0	F	T	F	0.122402		F		53	80	46	95	93	1.4	7.43		138	36	26		128	391	6.4		9	93	0.6	1.3				13.9	3.07		2	10	30
	68.25	13	14	3	45	35	3	F	3	M	82	27.8	1	T	F	T	0.319862		F		74	87	37	95	97	0.8	7.26	74	46	38	20			261	11.4		16	99	1.1	1.2				13.1	2.47	0.08	-3	17	5
152	48.8	11	15	3	49	56	2	F	3	F	82		0	F	F	T			T		62	95	35	83	103	0.8	7.19	73	48	49	36	35.6		69	11.1	3.5	9	104	1.5	1.2	30	7	0.3	13.6	2.77	0.17	-1	20	0
	49.6	17	8	6	57	39	4	T	2	M	81	22.1	0	F	F	F	0.140061		F		99	81	40	90	60	1.2	7.39	53	21	31	24	36.3		191	22.4		12	114	0.8		37	12	0.4		2.41		0	11	20
173	65.9	11	15	4	47	28	2	F	1	M	81	29.5	1	T	F	T			F		72	86	49	96	87									82	22.2		13	108	1.8	1.5	34	36	1.1	16	3.6			10	30
155	83.4	13	15	4	47	31	3	F	2	M	78	29.8	0	F	T	T			F		93	83	42	85	142									125	12.7		14	110	2.5	1.4				15.6	2.18			24	30
163	83.5	15	14	4	43	42	3	F	3	F	64	34.5	0	F	F	F			F		93	95	43	89	108	2.4	7.44	64	32	29	22		137	117	8.5	1.9	12	105	1	2.1	52	40	5.3	22.2	2.14		-1	10	5
	82.8	13	14	2	38	31	2	F	0	M	83		1	T	F	F			F		82	133	58	96	98									269	6		14	109	1.3	1.2	37	22	1	12.6	3.04	0.07	-1	32	30
	86.1	13	14	2	59	36	3	F	2	F	88	37.2	0	F	F	F			F		95	66	47	92	133									199	21.7		15	101	1.2	1.9				20.4	3.93			31	15
168	80.7	11	15	2	46	39	3	T	0	M	65	29.0	1	F	F	T	0.220585		F		72	70	40	97	116	1.1	7.26	99	134	40	22		133	190	11.8		11	100	0.7	1.4				14.9	2.06		-1	10	35
163	49.35	21	14	2	37	44	3	F	2	F	91		0	F	F	F			F		90	111	40	84	100									182	14		16	104	0.7						3.55			20	12
157	136.95	22	15	2	27	27	3	F	2	F	73		0	T	F	T			F		83	72	44	94	116									201	9.6		12	105	0.8	1.1				12.8	3.83	1.67	8	14	30
178	72	16	14	2	39	46	4	F	2	M	64		0	T	F	F			F		65	78	48	90	138	1.7	7.36	86	50	34	21	36.1		192	11.7	3.2	10	105	0.7	1	770	169	0.5	12.5	2.57	20.83	-1	12	10
	52.6	9	15	2	37	29	3	F	0	F	91		0	T	F	T			F		57	93	42	96	150	0.9	7.39		92	34	21			161	13.7	3.6	13	101	0.6	1.3	63	39	0.4	15.3	2.7	0.52	-3	10	15
180	100.7	10	15	3	23	25	2	F	0	M	65		1	F	T	F			F		72	97	50	79	75		7.37		47	52	34			114	4.9		12	94	4.9	2.3	18	8	0.4	23.4	2.4		8	10
	62.4	18	15	2	26	16	1	F	0	F	89		0	F	F	T			F		65	109	34	86	87									201	6.9		17	100	0.9	1.4	38	16	0.9	15.7	3.92	0.01		12	50
	63	10	15	3	48	54	2	F	2	M	83		0	F	F	T			F		73	91	41	92	106	1	7.29	98	124	28	19		139	133	4.4		9	116	0.9	1.2				13.9	2.37		-2	22	8
	70.2	11	15	2	41	36	4	F	0	M	83	25.9	1	F	F	F			F		57	100	62	94	118		7.45		369	33	24			279	13.3	3.6	12	99	1	1	26	15	0.3	11.2	3.54			15	20
		15	9	3	57	32	2	T	0	M	78	33.3	1	F	F	T			F		60	88	31	90	103	1.3	7.2		25	36	22	36.7		105	12		19	104	1.7	1.5	57	39	0.9	15.9	4.05	0.08	0	249	15
168	54	11	11	6	66	31	2	F	0	F	91		0	F	F	T			F		52	69	23	91	50	1	7.22	95	43	29	17	36.2	156	95	13.5		7	133	1	1.2				12.6	2.71		-6	11	18
	76	10	15	2	40	33	2	F	3	M	79		0	F	F	F			F		49	73	41	95	85									103	3.8	4.1	12	100	1.7	1.4	19	6	0.9	14.5	2.83			21	15
163	58	10	14	2	39	38	2	F	3	F	72		0	F	F	F			F		67	90	47	86	96	1.1	7.47		100	35	26			216	4.9	2.2	10	105	0.6	1.1	19	2	0.3	12.8	3.79	0.01	1	3	0
	81.2	15	5	6	49	30	4	F	3	M	62	22.1	0	F	F	T			F		67	106	47	94	93		7.49		46	30	24			114	3.7	3.3	17	102	1	1.3	27	11	1.5	14.6	2.37	0.01	1	10	0
	71.7	16	14	3	46	32	2	F	2	F	83	29.4	0	F	F	F			F		63	97	41	95	111									74	5.4		6	84	0.5	1.3	28	20	1.1	14.6	2.39			1140	10
157	58	13	11	2	49	36	3	F	0	F	91		1	T	F	T			F		63	97	33	95	140									360	8.8		14	112	1.4	1.1				13.3	3.15	0.53		44	30
	45.1667	11	9	3	49	24	2	F	0	F	89		0	F	F	F			F		61	83	33	73	104									133	12		10	128	0.9						2.49	0.1		12	25
160	60	10	15	3	49	29	2	F	2	F	71	23.4	0	T	F	F			F		59	81	29	96	101	1.4	7.21	96	115	39	18			356	12.7		11	99	0.6	1.8	79	71	0.8	19.5	2.65	0.58	-5	11	0
147	57.7	10	15	3	49	33	3	T	3	F	74	25.0	1	F	T	F	0.149997		F		53	65	36	92	63	1.1	7.2		41	56	29			146	6.6		12	97	1.5	1.2	45	21	1	12.7	3.24			13	25
	77	14	10	2	44	27	2	T	0	M	72	25.1	0	F	F	F			F		72	86	54	87	87	2.1	7.1		37	24	19	36.2		192	6	2.7	11	97	0.8	1.4	74	22	1.2	15.8	2.26	0.01	0	10	20
	105	5	15	5	42	45	3	F	1	M	69	32.1	0	F	F	F	0.100053		F		71	102	50	92	128	2.5	7.3	21	18	31	22	36.6	125	97	9.6		14	96	0.9	1.8	59	25	14	20.2	1.73		-3	17	30
	67.8	15	15	5	35	40	3	F	2	F	63	35.4	1	F	F	F			F		79	101	41	93	72	2	7.35	76	35	30	18		130	195	11.1	4.2	17	92	1.1	1.6	60	13	2.4	18.1	2.26		-1	31	10
168	84.5	13	15	2	29	36	2	F	3	F	74	32.6	0	F	F	T	0.300068		T		53	108	39	90	99									191	9.5	3.9	13	107	0.8	1.2	25	27	0.3	12.5	2.51		-1	10	20
	50.5	12	14	2	47	31	2	F	0	F	91		1	F	F	F			F		60	101	39	93	77									257	7.6		16	101	1.2	0.9				9.7	2.16			25	30
183	101.5	15	15	3	43	26	2	F	2	M	69	35.7	1	T	T	T			F		92	100	49	93	90									352	10.6		20	95	4.7	1.5				16.4	2.85	0.07		49	50
	68	16	15	4	33	33	3	F	2	M	75		0	F	F	F			F		82	92	45	95	124		7.43		94	50	34			318	18.9		16	88	2	1.3	18	15	1.8	15.1	3.93		7	17	10
	115	14	14	2	39	40	3	F	2	F	83	38.2	0	F	F	F			F		83	99	31	88	125									172	15.8		11	99	1.3	1.1				12.8	3.78			12	50
	85.5	10	15	4	53	37	1	T	0	F	72	39.2	1	T	T	T	0.120112		F		69	63	29	89	123	0.9	7.28	77	47	52	27	36.8		234	9.6		16	90	2.1	1.1				12.2	2.26	0.16		294	30
160	92.9	8	15	9	52	53	2	F	3	F	64	31.9	0	F	T	F			F		69	98	31	93	172	5.6	7.12	88	59	31	12	36.9		24	6.8	2.2	16	99	1.6	1.9	177	64	2.1	20.3	2.04	0.41	-13	18	20
155	80.5	9	15	4	43	24	3	T	2	F	68		1	F	T	F	0.200361		F		99	80	52	95	73									179	10.8	3.1	17	100	3.7	1.6	29	12	1.7	17.1	2.47	0.01	-9	44	10
183	91.8	16	12	2	47	36	2	F	3	M	91		0	F	T	T			F		50	93	47	63	121		7.47	91	62	39	29	36.2		93	13		13	103	1.1	1.7				18.7	4.18			19	-3000
178	96.6	16	15	8	40	24	3	F	3	M	61		1	F	F	F			F		73	102	21	95	133	3	7.43		30	31	21	36.8		62	20	2.3	14	104	2	1.6	75	33	12.3	16.9	2.01	0.01		45	100
	136.35	9	14	3	31	24	3	F	2	M	72	39.6	1	F	F	T			F		62	82	52	94	108		7.37		112	34	21			159	10.6		15	101	1.5	1.3				14.1	4.05		-2	22	15
	108	10	15	2	74	41	3	F	3	F	88		1	F	T	F			F		39	63	26	91	98	1	7.35		84	39	23			234	21.7		12	105	1	1.2				13.3	2.01	0.03	-2	214	8
152	56.7	13	15	2	53	56	3	F	1	F	83	32.2	1	T	T	F			F		60	87	36	93	93	0.9	7.35	95	89	27	27			126	5.9		15	104	1	1.4	23	16	1.3	15	2.85	0.02	0	23	5
163	63.5	18	13	2	48	39	2	F	3	F	91		0	F	F	F			F		57	91	51	90	84									179	6.2	2.7	18	104	0.7	1	18	6	0.5	11.2	3.56	0.05		14	100
	70.75	10	15	2	48	51	3	F	3	F	88		0	F	F	F			F		81	121	68	97	135		7.45		118	26	23			310	11.8	3.8	12	113	1.1	1.2	20	12	0.6	14	4.37	0.01	0	23	10
	49.7	14	15	2	36	24	1	F	0	F	91	20.3	1	F	F	T			F		60	129	43	87	108	0.8	7.38	61	36	45	28			245	9.8		15	103	2.3						2.85	0.06		61	50
	1	14	9	2	37	29	4	F	0	M	64		1	F	T	F			F		84	82	50	91	207	6.7	7.33	47	32	45	25		147	198	6.8	1.9	8	113	0.8	2	561	213	0.6	21.4	3.06			1480	30
	81.3	10	15	4	40	28	2	T	0	F	81	32.9	0	T	T	T			F		58	81	31	89	120	1.1	7.19		28	43	19		136	151	8.5	3	15	103	1.6	2.8	832	849	0.8	30.5	3.64	0.01		10	30
	67	7	15	2	34	38	4	F	0	F	61	21.3	0	F	F	F			F		66	102	47	90	105	3.4	7.36		32	36	21			19	3.2	2.8	8	106	0.6	1.5	83	23	4	16.7	2.01	0.07		10	150
188	83.6667	13	13	4	43	19	2	T	2	M	80	26.7	1	F	T	T	0.100036		F		70	81	45	89	202									306	16.5		15	99	1.8	1.2				12.9	3.36			21	34
157	75.2	18	15	2	31	38	4	F	2	F	83	32.8	0	F	F	F			F		95	103	33	90	118	1	7.49	93	62	32	25			36	8.8		13	108	0.8	1.3	33	16	0.7	15	2.39			10	5
	63.15	11	10	2	35	34	2	F	2	M	69	25.3	0	T	T	F			F		63	78	33	95	164	2	7.44		54	44	31			291	8.9		19	96	0.4	1				10.5	4.96	0.2		13	20
	82.2	14	15	2	31	28	2	F	1	M	74	33.9	0	T	T	F			F		68	97	47	88	187	3.6	7.42		57	42	28			144	2.4		17	94	0.5	1				10.6	2.86			12	100
155	55.1	15	15	2	40	23	3	F	0	F	64	23.4	0	F	F	F			F		91	122	62	95	116									6	0.2		8	91	0.4	1.1				11.9	2.25			11	200
	58.3	11	4	4	72	37	3	F	1	M	83		0	F	F	F			F		79	86	60	89	116									176	12.7		16	113	0.9	1.1				11.9	3.33	0.02		14	25
173	96	12	15	2	50	47	3	T	3	M	64		1	T	T	F	0.420335		F	CVVHDF	53	83	45	88	98									157	11.2		14	94	2.1	1.4	20	9	0.4	14.8	2.59	0.21	-1	10	0
152	58	11	10	3	57	33	3	F	0	M	91		0	F	F	F			F		58	68	35	94	96									441	13.7	3.3	11	114	1.5	1.6	25	14	0.5	17.8	3.97			10	40
	80	8	13	2	52	40	3	F	2	M	83		0	F	T	T			F		119	77	42	91	171									139	8.7	3.3	5	99	1.3	1.5	15	26	0.7	16.5	3.38	0.01		15	44
	59.15	9	11	2	78	48	3	F	1	M	60	16.5	0	F	F	F			F		87	68	47	89	97	0.5	7.05		55	60	32	35	112	159	8.3	4.3	12	64	0.7	1	77	64	0.8	11.8	3.95	0.01	15	10	0
150	69.55	10	15	3	42	29	3	F	3	F	74	27.3	1	T	T	T	0.20007		F		88	73	46	93	142									40	10.2		15	95	2.2	1.2	52	41	1.2	13	2.53	1.58			5
170	75.35	13	15	3	41	49	2	T	2	F	80	25.7	1	F	T	F	0.050007		F		69	90	41	97	56	2.1	7.24	99	46	33	21	36.7	161	62	5.1	3	12	126	3	1	68	47	0.1	11	3		-6	67	15
	65	13	13	2	47	23	3	F	1	F	81	28.7	1	F	T	F			F		64	98	47	92	224									189	16.7		17	108	1.2	1				10.8	2.02			18	38
	87.3	13	14	4	73	49	4	F	3	F	83	34.9	0	F	F	F	0.494368		F		82	84	45	87	146	2.7	7.45	98	112	24	18			158	12.5		19	100	1	2	43	22	1.3	21.5	2.29		-1	11	5
	77.25	15	13	2	59	43	4	T	0	M	79		1	F	F	F	0.100072		F		79	77	33	90	104									224	14.1	2.6	16	105	1.3		93	59	1.3		2.9	0.07		13	30
173	81.5	18	15	4	35	33	4	F	2	M	81		1	T	T	T	0.210192		F		86	73	43	92	146									142	12	3.1	17	107	1.3	2	28	16	0.5	21.5	3.28	0.41	-4	33	7
157	77.8	15	15	4	41	35	3	F	2	F	82		0	T	F	F			T		66	87	28	91	117									123	5.5		12	99	2.3	2.8				29	3.05		10		8
152	72.2	14	15	2	36	42	3	F	2	F	62		0	T	T	F			F		63	120	34	93	88		7.39	97	84	27	23			219	8.7		10	104	0.7	1				11.3	2.37	0.21	-3	10	50
150	67	9	15	2	48	36	2	F	3	F	86		1	F	T	F			T	CVVH	89	99	44	98	171	1.5	7.27		147	37	22		136	137	10.1		13	110	1.4	1.1				12.9	2.63	0.06	-1	100	0
	80.35	17	15	2	36	31	2	F	0	M	73		1	T	F	T			F		93	87	52	93	108	0.8	7.4		97	40	26			236	10.7		11	94	1.1	1.2				13.3	2.78		0	23	25
170	108.5	17	15	3	45	39	3	F	3	M	72	42.0	0	T	T	T	0.251762		F		77	65	39	86	111	0.7	7.31		85	47	25			93	10.5		10	105	1.3	1.5	18	8	0.5	15.9	2.87	0.01	-2	16	5
	81.6	14	14	2	37	27	3	F	1	M	62	36.2	0	F	T	T			F		78	93	53	92	148									95	6.1	3.6	19	98	1.2	1.6	27	13	1.8	17.3	2.74			16	40
168	69.5	15	15	4	43	40	3	T	2	M	81		0	T	T	F	0.120322		F		59	87	34	92	52									171	13.5	2.2	11	102	0.5	1.3	74	43	8.6	14.5	2.84			10	10
165	60.85	14	15	4	71	53	3	T	3	F	68	22.2	0	F	F	F	0.455599		F		90	54	36	80	122	3.4	7.23	61	38	26	14			356	2	2.7	14	105	0.6	1.2	39	29	0.6	12.6	2.5		-1	103	0
	60.5	13	15	4	56	35	3	F	0	M	81		0	F	F	F			F		65	98	42	95	132									22	14.3	2	12	106	1	2.9	37	32	0.5	29.3	2	0.03		39	200
152	72.1	18	13	3	36	35	4	F	1	M	83	24.9	0	F	F	F			T		70	101	23	91	146	1.9	7.51		41	29	28			120	3.2		11	111	1.2	1.4	77	90	1.1	15.7	1.79		12	12	20
164	68.7	19	15	2	30	31	2	F	1	F	66		0	F	F	T			F		77	120	48	91	92									149	7.9	3.8	15	104	0.7	1.3	27	19	0.4	14.4	3.16	0.03		13	20
	59	15	14	5	54	38	2	F	2	F	79		0	T	T	T			F		98	100	70	76	158									443	9.9		21	96	1.1	1.1				11.9	3.95	0.14		24	25
	66.6	8	14	2	36	32	2	F	2	M	80		1	F	F	F			F		62	79	36	95	128									165	8.1		8	103	1.4	1.2	19	11		13.1	2.53			16	15
	87	14	14	3	37	25	2	F	2	M	64	30.3	1	F	T	F			F		63	102	48	93	204									275	22.4	2.7	16	105	2.4	1.4	18	14	0.5	15.5	3.52	0.9		47	20
	33.6	16	11	2	48	32	2	T	2	F	62	14.0	0	F	F	F			F		69	109	52	94	73									303	17.7	2.8	15	99	0.4	10.7	22	11	0.6	119.8	2.32	0.04		10	15
163	93.85	14	14	2	42	34	2	F	0	F	78		1	F	T	F			F		62	93	58	86	65	1	7.32	90	70	33	20			317	4.7	3.3	15	109	1		39	48	0.3		4.47		-3	21	60
	60.15	17	15	4	44	38	3	T	1	M	63	23.7	0	F	T	T	0.501253		F		72	73	44	93	88	2.4	7.27	35	29	30	17			193	10.4	2	15	96	0.6	1.5	37	29	1.2	16.5	2.53		-4	10	20
157	70.2	10	8	3	44	35	3	F	3	F	91		0	T	T	F			F		70	125	54	93	41									137	10.1	3.3	11	99	0.7	1.2	37	52	0.6	14.2	3.08	0.08		16	10
157	66.55	17	15	3	54	41	2	F	3	F	89		0	F	T	T	0.0800289		F		61	64	22	89	123									14	7.5	3.5	11	104	1.2	1.7	32	20	1.4	18	2.31		-1	17	0
170	76.2	14	13	2	53	34	3	F	2	M	84		1	F	T	F	0.0500176		F		44	86	32	88	125	2.9	7.24		25	32	20		149	139	10.6		16	118	1.7	1.2	24	14	0.3	12.8	3.63	0.03	-4	11	0
150	39.9	7	15	3	60	33	3	F	0	F	70		0	T	F	F	0.120001		F		51	61	27	96	65	0.8	7.26	99	91	27	16	36.1	136	169	12.7		9	110	0.7	1.3	23	9	0.8	15	2.29	0.02	-1	12	20
165	61.8	12	15	7	50	43	3	F	3	F	83		1	F	T	T	0.120046		F		69	82	38	93	76	1.6	7.4	95	78	33	23	36.1	144	355	18.3	3	14	107	2.2	1.2	120	19	0.3	13.5	2.85	2.19	-1	109	0
	68.9	14	13	5	48	27	4	F	0	M	82		0	F	F	F			F		82	99	38	96	90		7.43		40	31	21			236	12.5	3.6	15	92	4.6	1.2	19	18	0.2	12.7	3.22			10	0
157	49.45	15	15	4	34	27	3	T	0	M	76		0	T	F	F	0.2401		F		76	91	47	89	144	2.7	7.29		36	54	28			171	9.9	3.4	7	103	0.7	1.5	44	57	0.5	16.5	3.62			11	40
	78.9	18	14	2	36	42	4	F	2	M	79		0	F	F	T	0.0400135		F		71	85	45	93	155									121	29.1		13	98	0.8	1.3	89	49	0.7	15	4.54	0.26		1104	30
164	65.3	13	11	2	49	31	4	F	0	F	63		0	F	F	F			F		72	99	62	93	103									48	17.5		11	104	0.8	1.2				13.9	3.88			25	45
	35.2	15	13	2	45	36	3	F	2	F	91		0	F	F	F			F		76	88	53	90	161									293	15.4		19	103	1.1						3.5			21	0
155	100	9	15	9	29	25	3	F	3	M	64		1	F	T	F		0.02	F		72	94	37	84	103		7.39		104	39	25	38.3		177	13.1		20	92	6.7						2.9	0.73	3	109
163	106.1	6	15	3	60	52	3	T	3	F	80		0	F	F	F	0.0599829		F		58	80	48	88	146	2.4	7.13	60	44	52	23		148	58	16.2	2.7	19	107	1.6	2.2	3971	2534	1.1	24.2	2.93	0.11	0	21	0
163	74.5	3	15	3	52	62	3	F	3	F	78		0	F	T	F			T		83	84	35	89	94	0.9	7.29	97	101	33	19		134	201	6.3		9	109	1.2						2.51	0.02	-2	15	10
	51.3	15	14	2	44	38	2	F	2	M	88	20.4	1	F	T	T			F		88	83	38	87	151		7.34		32	49	28														2.84				0
180	96.85	11	3	9	75	50	4	F	3	M	91	21.2	1	T	T	T	0.0500152	0.0601007	F		78	103	26	93	89	1.3	7.15	94	73	29	17		132	73	10.1	2.9	12	108	1.4	1.3	52	14	1	14.3	2.21		-1	100	-3000
	98	12	15	2	44	41	2	F	3	F	77		0	T	T	F			F		60	94	28	96	83	1	7.45		43	37	35			264	7.3		16	97	0.9	1.3	27	10	0.5	14.8	3.41	0.38	11	133	10
	60	18	12	3	42	23	3	F	0	F	73	24.6	1	F	F	F			F		75	87	38	90	109									490	18.4		13	92	1	1.6				16.7	2.91			23	75
168	55	13	15	2	36	39	4	F	2	F	69		0	F	F	F			F		105	87.5	61.5	98	103	1.2	7.29	99	193	36	25	36	134	203	10.8		12	97	0.7	1.1				13	3.05	0.06	-2	1254	0
173	58.1	19	15	3	31	36	3	F	0	M	67		1	F	T	F			F		79	114	56	84	86	0.7	7.3		46	53	27			95	2.4		13	101	1.5	1				10.6	2.25			33	0
	67	9	14	2	36	26	2	F	1	M	77	28.8	1	T	T	F			F		89	96	68	92	127	3.2	7.38		25	43	26			46	9.1		12	112	1.6		56	41	2.7		3.26			27
	58.6	13	15	2	42	31	3	F	0	M	70	16.9	0	F	F	F			F		102	95	56	93	70									640	20.1	2	13	96	0.5	1.6	101	30	1	17.2	3.24			14	50
168	72	14	14	6	35	30	1	T	3	M	73	22.9	1	T	T	T	0.253203		F	CVVHDF	60	83	42	86	133	0.5	7.26		38	62	32			87	8.2	3.2	10	89	1.9	1.8	35	40	0.9	19.9	2.29		-1	10	0
	63.8	11	15	2	54	50	3	F	2	M	91	19.7	0	F	F	F			F		56	92.5	39	97	86	0.7	7.45		105	29	26	37.2		404	13.2	3.8	14	100	0.7	6.1	81	18	0.5	54.9	3.39	0.03	0	20	10
	50.7	14	15	4	41	35	3	T	0	F	66		1	F	T	F	0.319635		F		63	90	28	98	126	2.5	7.3		73	32	17		143	195	15	2.3	13	107	2.1	3.4	929	557	0.3	33.4	3.25	0.1	-6	28	10
	54.2	16	10	3	52	44	3	T	0	F	91		1	F	F	F	0.250016		F		65	88	24	93	153									253	11.1		16	111	2.6	1.1				12.6	2.98			107	20
	64.3	19	15	6	39	37	3	F	0	M	65		0	F	F	F			F		100	87	47	94	74	1.8	7.46		41	26	19			41	2.8	1.9	12	109	1.2	1.3	44	16	11.5	14.5	2.34			12	40
	71.5	16	15	2	40	33	2	F	2	F	78	26.4	1	F	F	F			F		72	87	45	90	93	3.6	7.48	99	211	22	17			538	10.8	3.2	13	89	0.8	1.3	46	47	0.2	14.1	3.34			10	5
170	79.9	14	15	3	35	25	3	F	2	M	74		1	F	T	F			F		80	82	37	91	115									233	23.9	2.6	11	103	1.8	1.3	25	16	0.9	15.2	2.06			17	25
	76.3333	19	14	2	27	27	3	F	2	M	79		0	T	T	F			F		78	85	44	85	141									250	14.9		15	103	0.8	1.3				14	4.35	0.73		18	15
163	69	12	15	5	59	43	3	F	3	F	82	23.3	0	T	T	T	0.352089		F		86	77	33	95	201	3.1	7.37	68	37	27	18	36.7	131	53	11.9	2.1	17	102	1.1	1.3	27	11	4.2	13.7	2.05	0.01	-1	10	5
168	70	6	14	4	54	34	4	F	2	M	72		0	F	F	F			F		71	74	46	90	132	1.6	7.3		61	27	19	37.1		155	17.9	2.6	10	108	1	1.6	175	283	4.6	18	2.97		-4	13	10
	62.5	10	15	2	49	41	3	F	1	M	75	25.6	0	T	T	F			F		82	90	38	93	122	2.6	7.31		23	24	17		139	240	9.7		22	94	6.8	1	12	12	0.3	10.9	3.85			105	20
	71	13	8	3	62	46	4	F	2	F	85		1	T	T	F			F		109	81	55	94	90	2.2	7.31		23	33	23	36.1		194	3.8	2.8	18	104	2.5	2.2				23	2.37	0.03		31	20
	62.5	11	6	4	48	45	3	T	3	F	79		1	F	T	T			F		69	91	37	90	167		7.38		76	25	16		148	240	21.6	3	23	117	7.1	1.1	46	62	0.4	11.7	3.13		-7	106	5
	59.4	13	15	4	64	56	4	T	0	M	77		0	F	T	F	0.16149		F		77	57	29	98	192	2.1	7.23		30	31	14			166	4.7	3.7	10	99	1	1	45	44	0.2	11.2	3.31	0.07	-4	11	15
152	62.4	22	10	2	41	38	3	F	2	F	81		0	T	T	F			F		84	132	58	94	152									153	12.3		17	102	0.9	1.3				13.8	3.65	0.05		1009	0
	94	13	15	2	44	26	3	T	2	F	62	48.5	0	F	F	F	0.117983		F		70	75	31	94	130									317	17.3		12	95	0.7	1.7	17	23	0.5	18	2.03			13	100
	55.6	14	15	2	32	27	3	F	1	F	63	21.1	1	F	T	F			F		81	138	61	91	72	1.8	7.07		36	20	6		126	245	18.3	3.5	12	87	2.3	1	24	26		10.4	2.61			35	25
175	90.2	4	7	5	61	58	3	T	3	M	83		0	F	F	F			F		88	71	48	90	93	3	7.37		113	38	25	36.1	146	362	13.4		13	108	0.8	1.1	350	260	7.1	13.4	3.11	0.01	3	13	-55
193	88	12	15	2	41	44	3	F	3	M	77		0	T	T	F	0.460299		F		87	66	42	91	151.5	2	7.4		33	39	25			197	12.5		14	93	0.9	1.2	25	17		13.2	3.27	0.21	-4	13	5
		19	15	3	53	44	4	F	0	M	76		0	F	F	T			T		73	91	54	94	108	1.4	7.47		105	35	27			290	11.2	2.6	8	108	0.7	1.2	35	21	0.2	13.5	2.95		-1	15	20
	64	19	8	6	45	36	3	F	2	F	88	27.8	0	F	T	F	0.152111		F		65	85	40	94	131		7.3	67	37	36	18	36.7		214	12.9	3.6	12	103	0.7	1.3	21	15	0.5	13.6	4.37			12	25
	105.3	12	15	4	47	34	2	F	3	F	68		1	T	T	T	0.200145		F	CVVHDF	60	68	41	91	50									152	10	4.4	24	86	3.7	1.1			1	12.1	2.22		-1	102	0
180	77.9	14	15	2	43	41	2	F	3	M	69	32.9	1	F	F	T			F		72	95	41	95	96	1.1	7.35	97	230	38	24		130	156	6.1		14	96	1.9	1.4	25	19	1.5	15.2	2.16		-1	139	0
155	47.1	11	15	3	48	35	3	F	1	F	62	19.3	0	F	F	F			F		64	79	65	92	98	1.6	7.44	39	23	41	29	36.8		208	14.8	3.4	19	97	0.7	1.5	22	22	0.3	16.2	3.29			20	15
183	111.35	11	10	2	63	33	2	F	3	M	86		1	F	F	F			F		60	61	35	92	94		7.39		146	45	28			112	5.8		12	91	2.9	1				10.5	2.13	0.05	2	100	15
180	80.1	15	15	4	51	28	4	F	1	M	60	25.4	0	F	T	F			F		79	88	47	81	110	2.1	7.3		30	33	24			25	0.2		11	104	0.7	1.9	26	20	2.1	19.7	2.09		0	10	15
168	68.5	8	15	4	52	48	3	F	3	F	86		0	T	F	F	26.8997	0.050135	F	CVVHDF	65	81	41	91	84	2.4	7.23	94	71	29	16		131	83	12.4	3.7	14	98	0.8	1.4	24	13	0.9	15.1	2.11		-1	10	0
	79.4	13	12	7	62	35	3	T	3	M	91		0	T	F	T			F		67	92	56	89	100	1.8	7.39		54	29	18		130	95	9.9		18	107	2.1	1.4	421	339	3.2	15.5	4.16	0.06		10	0
175	88.5	11	15	6	53	33	3	F	2	M	80	28.8	1	T	T	T	0.120047		F		71	93	41	78	50	1.3	7.21	57	29	53	26	36		223	9.7	3.1	13	104	2.7	2.3	1295	951	0.4	24.9	3.88	0.09	-1	33	30
	65.4	13	15	2	36	30	2	F	2	M	91	23.7	0	T	F	F			F		81	91	52	82	94	2.5	7.4	86	56	34	22			163	10		13	110	0.9	1.3	44	27	1.1	15.3	4.08	0.08	-2	17	30
	50.1	12	15	3	70	38	3	F	2	F	91		0	T	T	F			F		69	68	38	92	154	1.3	7.44	94	73	52	36			218	13.3		11	93	0.4	1.4	88	178	13	15.5	3.03		10	13	15
	72.6	15	11	3	52	34	2	T	3	F	91		0	F	F	T	0.210219		F		71	98	40	89	99	1.3	7.3		43	36	18			461	15.7	1.3	13	114	1	2	10		0.2	22.2	3.14			13	15
155	75	16	15	6	59	52	3	F	3	M	77		0	F	F	F	0.793333		F		59	43	18	92	152	1.3	7.18		121	33	18		135	201	21.2		16	109	1.5	1.3	20	16	0.6	14.5	2.54	0.01	-10	16	5
	92.6	12	11	5	36	23	4	F	0	M	64		0	F	T	F			F		76	118	40	91	138	2.7	7.49		71	35	27	36	138	70	3.1	3.7	14	99	0.7	0.9	59	79		10.9	2.19		3	15	80
160	56.5	12	7	3	56	50	2	F	2	F	78		0	F	F	F			F		57	76	43	96	100	0.8	7.39		444	40	25			217	7.7		15	100	1.2	1				10.8	2.34		-5	15	0
160	63.3	13	15	4	56	34	3	F	2	F	86		0	F	T	T			F		75	98	49	90	207									35	22.9		13	100	1.1	1.3	32	24	0.9	13.7	2.16	0.02		13	100
	53.6	12	15	2	48	31	2	F	2	F	83	25.1	0	F	T	F			F		62	96	43	95	78									401	25.7		14	106	0.9	1.3				14	2.73	0.07		24	15
	55	18	15	5	42	39	3	F	1	M	72		0	F	F	T			F		109	76	52	87	116	1.6	7.4		50	30	28	36.3		131	3	1.9	10	100	0.5	1	22	14	0.6	12.4	2.6	0.01	1	12	12
	86	11	15	2	44	33	3	F	1	M	68	28.1	0	F	F	F			F		96	100	65	92	103	3.4	7.31		107	36	19			190	9.5	3.2	20	100	1.5	1.1	151	52	1	12.4	2.85	0.01	-7	12	15
	101.7	14	15	5	60	39	4	F	2	F	78		1	F	T	F	0.0600021		F		68	85	34	92	139	0.9	7.27	95	80	41	26			63	73.4	3.5	13	104	1.6	1.4	17	10	0.2	15	2.96		-2	27	10
165	59	17	14	2	36	34	2	F	1	M	79		1	T	F	F			F		77	106	44	92	131	1.4	7.34	73	44	30	19		134	369	9.9		23	101	2.5	1.2				13.2	2.95	0.31	-1	246	17
	73.75	8	14	2	44	32	2	F	2	M	73		0	F	T	F			F		67	92	38	90	42									201	5.7	2.6	16	106	0.8	1.5	175	82	1.4	17.3	2.58			22	18
	64.4	15	13	2	42	35	2	F	0	F	61	27.2	0	F	T	F			F		88	101	59	88	134		7.11		39	75	33	36.5		117	8.1	3.9		101	1.4		16	7	0.2		3.46	0.01		19	150
147	47.6	14	5	4	63	35	2	F	0	F	91	27.3	1	F	T	T			F		69	98	48	95	103	1.7	7.25		45	35	23			292	9.5	3.1	13	106	0.8	1.2	45	38	0.2	13.4	3.1	0.08	-1	10	300
	64.6	14	15	3	37	40	3	F	1	F	86		1	T	T	T			F		69	100	33	91	36									221	13.1	2.2	10	99	2.6	1.3				15.2	3.09	0.22		11	100
185	80	12	15	6	53	49	4	F	1	M	78	24.7	0	F	F	F			T		50	86	46	98	126	2	7.41	99	148	34	24	36.1	136	119	8.4	3.5	11	100	1	1.2				14	2.48		0	12	30
	87.9	12	15	2	31	37	3	T	2	M	63		0	T	F	F			T		67	102	52	97	217		7.45		395	36	26			200	16.3		14	106	0.8	1.2				13.7	2.92	0.01	1	10	29
175	65.3	18	10	2	46	31	3	F	0	M	75		0	T	F	F			F		98	72	38	93	111	1.1	7.27	94	56	30	18	37.4	129	195	5.6		12	98	0.5	1.1				11.9	2.52	0.02	-3	15	5
	108.7	11	15	2	44	37	3	F	2	F	60	40.9	0	F	F	F	0.200073		F		81	74	46	96	135	2	7.33		101	35	22			124	2.7	1.8	10	90	0.4	1.8	22	8	0.7	20	2.28		-1	11	15
	35	14	15	2	26	35	4	F	1	F	76		0	F	F	F			T		107	104	54	89	125	1	7.22		66	63	34	37.2		342	14.3		13	94	0.6	1.1	42	22	0.2	12.7	3.05	0.01	16	10	0
	52.6	15	15	2	47	37	3	F	3	F	91		0	F	F	T			F		65	76	45	86	116									255	10.1	4.1	16	102	0.5	1.3	34	27	0.3	14.5	4.11			20	15
	61.1	9	15	3	31	30	2	F	2	F	62		0	F	F	F			F		97	87	41	91	141									181	16	1.7	10	101	0.7	1.3	74	105	2.5	15	2.52			12	0
	48.3	17	15	4	41	26	3	T	0	F	82		0	F	F	T	0.849926		F		86	84	38	86	66	1.4	7.39	66	35	27	22	36.7		334	23		17	93	0.4						2.79		-1	14	45
	94.3	11	15	4	41	24	3	F	2	M	64		0	F	F	F			F		68	85	33	94	134									217	14.6	2.7	8	110	0.9	1.5	38	20	3.2	15.8	3.02	0.01		14	25
	78.65	13	15	2	45	28	2	F	1	M	75	26.6	1	F	F	T			F		91	92	39	96	175		7.18	32	28	73	29			190	4.1		14	93	1.4						2.87			33	70
152	82.15	10	14	8	48	40	3	T	2	F	69		1	F	T	T	0.200053		F		99	84	33	94	30	1.4	7.09	84	63	26	11	37.3	128	171	12.6	2.4	29	91	5.7	1.4	198	113	3.4	14.9	1.77		-1	28	25
	63.9	14	15	2	48	36	1	F	0	F	79		0	T	T	F			F		62	93	45	91	191									210	11.9	3.6	19	100	1.3	1				10.5	2.94			20	150
157	134.833	16	15	4	54	43	3	F	2	F	60	44.9	0	F	T	F			T		64	79	41	93	190	1.4	7.38	98	64	44	27	38.7	135	158	8.4		12	99	0.8	1.1	83	62	1.2	12.3	2.92		2	11	0
160	76.7	16	14	5	44	33	4	T	0	F	75		0	F	T	T	0.18008		F		48	82	45	93	118									377	20.2	3.3	13	102	0.8	1.2	36	47	0.4	13.6	2.8			10	55
	65	14	8	5	49	30	1	T	2	M	86	16.8	0	F	F	F			F		48	89	46	93	101	2.6	7.33		26	35	23			96	7.6		10	112	0.9						3.49			12	13
	93.6	15	15	4	46	40	4	F	2	M	67	29.5	1	T	T	T	0.04		F		91	76	39	93	175	4	7.28		19	25	17	36.1		128	10.8	3.5	16	87	1.4	1.5	321	206	3.3	16.6	2.93	0.05		32	10
157	59.9	12	15	2	49	46	3	F	2	F	91		0	F	F	F			F		55	110.5	38	97	90		7.32	99	87	37	24			207	7.3	2.9	11	107	1.1	0.7		1	0.3	8.5	2.85	0.01	-3	19	10
	50	23	13	2	51	43	4	F	2	F	88		0	T	T	F			F		110	92	33	98	94									342	31.1		13	103	0.9	1				11.7	2.49	0.01		23	9
165	77.8	14	15	2	53	34	3	F	0	M	76	25.2	1	F	T	T			F		65	86	56	96	176	2.7	7.28		85	30	15			167	7.1	3	14	98	1.2	1.2	234	40	1.6	12.6	2.41		-6	31	30
180	106.35	26	15	2	38	31	4	F	2	M	67		0	F	T	T			F		93	92	50	93	122	1.8	7.44		87	26	22			307	14.6		15	103	1.3	1.8	13	8	0.7	19.5	4.03			28	30
	63.7	10	14	2	45	35	1	F	0	M	64	28.7	0	F	F	F			F		61	91	48	100	92									145	6.7		11	108	1.3	1.5	110	36	3.7	16.5	1.94			38	50
175	87.9	8	15	2	43	42	3	T	2	M	80		0	F	T	T			F		40	77	35	87	111	0.9	7.39	98	55	45	37	35.4		107	4.2	3	10	97	1.1	1.3	16	7	0.6	14.2	2.79	0.04	12	10	30
155	59.25	14	15	2	54	48	4	F	2	F	81	22.5	1	T	F	T			F		64	66	24	57	72	1.3	7.04	70	50	31	18	35.8	132	101	8.1		14	103	0.9	1.1	48	27	0.7	11.7	2.49		-1	21	10
178	96.9	15	15	2	33	40	3	F	3	M	79	32.7	0	F	F	T	0.0600432		F		76	113	62	94	123	1.4	7.34		38	51	30	37.7		281	13.6		12	96	1.3	2.6				28.4	3.89		2	1059	20
	61	11	14	4	32	32	3	F	1	F	74	28.5	0	F	F	F	0.150054		F		99	111	45	92	96	0.6	7.42	83	51	36	25			484	14.4		11	95	1	1.2	14	21	0.6	13.3	2.41		0	12	20
165	67.5	16	12	2	37	30	1	F	2	F	83	20.8	0	F	T	T			F		58	102	56	92	43	6.6	7.42	34	26	38	25			356	5.6		15	92	0.9	5	77	68	2.1	53.2	3.18			11	20
147	40	12	14	2	55	41	4	F	2	F	86	15.5	0	F	F	T	0.150068		T		61	86	42	74	136	1.4	7.19	88	35	40	38			233	12.1		7	91	0.3	1				10.8	2.77		16	10	5
168	47.5	22	11	8	56	41	3	T	2	M	73		0	F	F	T	0.200002		F		84	71	43	91	128	2.2	7.4	75	32	33	23	36.6	161	228	18.2	2	16	119	2.9	1.4	194	78	0.3	14.8	2.46	0.04		13	25
	106.95	17	15	5	36	27	3	F	2	M	81	25.9	0	T	F	T			F		69	106	48	94	76		7.46		41	46	34			8	2		10	102	0.9	1.3	10	10	1.6	14	2.28			15	100
	76.6	1	15	4	29	31	1	F	1	M	65	23.4	0	F	T	T			F		70	114	63	96	215									112	3.5		16	106	0.7	1.3				14	3.21		0	12	25
	75.3	14	15	3	44	35	2	F	1	F	86	30.6	1	T	F	T			T		55	105	37	89	72	1.1	7.31	96	106	33	28	35.7		336	9.8	3.8	14	85	2.1	1	49	42	0.2	10.6	2.73		10	35	20
	59.8	11	15	4	34	52	3	F	3	M	66		0	F	F	T			F		70	81	38	92	150									215	13.5	2.7	12	95	0.6	1.2	85	76	0.5	14.1	2.65			11	20
	70	11	14	5	36	37	1	F	0	M	82	29.8	1	T	T	T			F		63	109	31	94	98	1.4	7.37		27	45	27			445	15.8	2	15	101	3.8	4.5	11	5	0.3	50.7	2.82	0.16		42	50
165	100.5	12	15	4	55	49	3	T	3	F	78		0	F	F	F	0.160165		F		53	84	61	95	130	1.5	7.14	51	31	18	6		144	90	2.6	3.3	20	107	0.2	1	45	40	7.4	10.8	1.99	0.26	-7	13	5
183	84.5	9	15	2	52	52	4	F	3	M	60	26.3	0	F	F	F	0.200158		F		66	86	49	96	126	1.5	7.34		138	33	22	36.3		72	3.2	2.5	9	103	0.7	1	42	39	1	12.2	2.78		-1	22	0
178	117.9	13	15	3	44	46	4	F	3	M	78		0	T	T	F			T		57	100	38	93	108	1.5	7.32	96	74	23	14	38.6	137	118	11.3		12	105	1.1	1.2	217	72	1.1	14	3.3	0.06	-1	171	10
165	76.4	9	14	2	65	50	3	F	3	F	73		0	T	T	F		0.0150017	T	CVVHDF	81	82	51	91	107	4	7.04	84	58	26	12		137	159	15.1		9	104	1.3	1.8	3826	1637	1.6	19.4	2.52	1.82	-1	10	0
	57.5	12	14	7	31	33	2	T	2	F	73	21.2	0	F	F	F	0.0700103		F		59	82	37	89	140	2.2	7.39		22	35	27	36.7		87	8.4	3.4	13	105	0.8	1.5	40	23	1.3	16.5	2.41			16	40
179	80.95	13	15	2	37	27	2	F	2	M	74		1	F	F	F			F		51	80	36	90	84									205	19.5	3	13	102	1.2	1.2	334	394	0.7	12.5	2.96	0.01	-1	11	0
	85	9	13	2	29	33	2	F	2	M	75		0	T	T	T			F		63	110	46	93	134									260	8.2	3.2	15	98	0.9	1.3	64	43	1.1	13.8	3.18	0.01		14	100
	86.3	13	15	2	39	28	2	F	2	F	72	30.0	1	F	F	T	0.0500161		F		54	80	44	96	169	2	7.39		76	46	36			360	12.8	3	8	93	3.4	2	17	14	0.2	22.1	2.67		9	100	25
165	85	17	15	4	53	59	4	T	3	F	69	34.2	1	F	T	F	0.15015		T		88	92	45	91	100	2.5	7.27		117	35	18	37.1		253	12.9		16	103	2.5	1.3	50	26	0.4	14.9	2.3		-10	145	0
155	59.1	19	13	2	49	36	2	T	2	F	91		0	F	F	T			F		75	86	48	92	73									206	8.4	3.5	14	90	0.8	1.3	27	17	0.4	13.9	3.79			10	10
157	54.1	12	15	6	30	24	2	F	3	F	66	30.7	1	F	F	F			F		90	79	49	97	97									117	9.7		18	98	3.1						3.59			15	0
	79	16	14	2	30	33	2	F	0	M	91	24.3	1	T	F	T			F		77	102	62	90	99									172	7.2		19	104	1.4	1.4				14.8	2.31			42	200
	55.4	13	15	3	49	33	3	F	0	M	84	26.7	1	T	T	F			F		66	88	27	88	116	3.3	7.25	87	71	21	13			239	14.3		18	101	2	2.1				22.8	2.4			100	33
165	95.6	15	15	4	40	41	1	F	2	F	77		1	T	T	T			F		64	102	37	97	111		7.29	90	64	40	23			300	6.9		14	111	2.6	1.1	11	8	0.2	11.8	2.56		-3	164	25
163	90	17	15	3	55	43	3	F	2	M	83		0	F	F	F			T		74	94	44	94	143	1.9	7.4		67	35	22	38.9		166	6.9	4	13	111	1.1	1.3				14.7	3.02		-1	18	0
175	68.1	15	15	3	43	33	3	T	2	M	69	23.0	1	T	T	F			F		82	75	40	93	124	2.7	7.23	96	18	16	9			289	19.3	2.8	15	100	2	1.3	18	17	0.4	14.6	2.72	0.09	-13	27	10
163	52.65	9	15	4	72	45	2	T	3	F	80	15.9	0	T	F	F	2.72823		F		34	82	39	96	79	0.9	7.24	87	65	26	13	36.1		14	14.4	2	15	102	2.3	0.9	18	67	2.7	10.1	2.39	0.03	-12	10	10
	69.65	9	15	4	61	52	2	F	3	M	72		0	F	F	F	0.501237		T		62	49	12	98	101	1.4	7.36		101	45	27	37.2		135	11.9	2.7	13	106	3.2	1.7	26	26	0.8	18.1	2.46		-1	12	0
	65.6	15	15	2	39	42	3	T	3	F	91	26.1	0	F	T	F			F		75	106	42	90	147	2.3	7.27		35	33	19	36.5		139	16.1	3.2	18	108	0.9	1.3	33	18	0.3	14.1	4.16			11	30
165	65.6	18	15	2	32	44	2	F	3	F	88		0	F	F	T			F		66	120	44	96	106									277	6.3		15	97	0.8	1.1				11.7	2.15	0.01	0	12	15
	61.3	14	14	5	49	31	2	F	1	F	91		1	T	F	F			F		68	112	31	95	94									22	0.7		12	99	1.2	1.1				13.1	2.08			26	25
	63.5	14	14	2	40	28	2	F	2	F	91		0	F	F	F			F		60	94	54	93	113									204	7.9	3.8	12	106	0.5	1.2	55	33	0.8	13.1	3.55			14	125
	67.1	12	15	4	60	48	4	F	3	M	91	18.1	1	T	F	F			F		66	87	50	94	78	1.7	7.18		67	30	16			159	7	2.8	13	94	1.9	1	301	214	0.3	11.2	3.43	0.25	-10	17	25
	82.2	17	12	2	62	43	3	F	2	M	80	29.1	0	F	F	F			F		67	87	47	96	139									152	3		23	97	1.6	1.1				11.8	3.33			27	50
	83	8	14	4	63	42	3	F	3	F	78	33.2	0	F	F	F			F		82	75	31	74	146									119	15.6		20	101	1.3	1.3				14.3	2.37			24	0
	49.7	10	15	3	48	32	2	F	0	F	91		1	F	T	F			F		68	101	36	83	55									122	3.8	3.9	21	97	2.8	1	40	36	0.5	10.5	3.04	0.14		60	0
	52.7	13	3	5	79	49	3	F	1	F	88	23.8	0	F	F	F			T		78	79	41	96	119	0.8	7.18		51	65	30		163	77	16		11	129	1.7	1.1				11.8	2.3		0	11	20
183	100	10	15	7	50	45	3	F	2	M	87		0	T	F	T			T		75	74	27	93	130	1.2	7.2	70	44	23	17	37.2	128	104	14.4	2.6	8	106	0.8	1.8	374	51	0.8	19.3	2.11	7.61	-4	1701	20
178	65	4	15	7	55	55	4	T	3	F	67		1	F	T	F	0.492438		T	CVVHDF	59	88	40	94	35	1.6	7.02	87	63	15	5	34.9	136	114	3.9	1.9	16	113	3.7	1.1	8	12	0.1	13.4	2.09	0.04	-1	10	0
	117.6	14	15	2	43	30	2	F	2	M	60	35.9	0	T	T	T			F		71	87	39	85	111	1.6	7.35	82	51	71	42	36.6		153	1.6		14	95	1.3	0.9	25	19	0.6	10.2	4.11	0.01	10	43	30
163	80.85	13	15	4	25	17	1	F	1	M	67		1	T	T	F			F		55	125	59	93	84									108	4.8	3	12	97	4.9	1.5	16	8	0.5	16.3	2.81			22
165	66.2	18	15	6	63	58	3	T	3	F	79		0	T	F	F	1.00705		F		64	98	37	97	68	2.6	7.18	73	49	20	12	36.4		52	18.4	2.9	20	108	2.1	1.9	1690	789	1.6	20.5	2.2	0.09	-1	100	0
175	83	16	15	2	24	34	3	F	0	M	75	29.2	0	F	F	F			F		60	100	57	75	86	1.3	7.32		24	54	33			146	11.1		11	99	1	1.2	23	34	0.5	13.2	3.83			18	45
171	73.4	19	15	4	33	35	3	F	2	M	77		1	T	T	F			F		75	98	50	91	191									99	8.2		13	92	1.6	3.9	416	157	1.2	36.6	2.6	3.34		30	20
	43	17	13	3	58	26	3	F	0	F	91		0	F	T	T			F		99	95	53	86	94	2.4	7.44	95	77	31	22	37.4		101	15.1	2.8	10	95	0.4	1.6				17.8	4.58		0	11
	98.2	17	14	5	55	45	3	T	3	F	79		0	F	T	T	0.501876		T		62	83	40	86	98	2.5	7.27		69	17	8	35.8		7	9.4	2	16	107	3.9	1.3	89	71	1.6	14.6	2.19	0.01	-10		0
160	73.5	14	14	4	39	40	4	T	2	F	91		0	T	F	F			F		57	81	40	97	95	1.1	7.29		61	30	22	36.5		167	13.2	2.7	12	103	1.4	1.3	36	19	0.7	14.4	3.02	0.22	-1	19	15
171	86.1	7	14	3	47	39	3	F	3	M	70	29.9	1	F	F	T			T		68	76	44	89	124	1.2	7.28	89	63	40	22	36.7		162	13.2		14	104	1.8						2.23	0.01	-1		5
170	51.2	14	3	8	75	41	1	T	2	M	70	18.6	0	F	F	F	0.100032		F		71	87	41	99	88	1.1	7.25	96	54	46	23		146	290	4.1	2.5	12	118	0.8	1.1	55	30	0.3	11.5	2.09	0.01	-4	11	10
	88	13	15	3	82	54	2	F	3	M	86		0	F	F	F	0.10001		F		60	51	32	91	140	1.2	7.25	93	74	36	21	36.7	139	121	31.6	2.7	13	110	1	1.2	45	29	1.6	12.9	2.77		-1	16	0
	76.2	10	15	4	40	24	2	F	0	M	78		1	F	T	F			F		98	140	56	90	233									223	6.9	3.4	15	97	1.2	1.3	85	103	5.7	13.6	3.26			15	60
165	75.3	11	15	4	53	24	4	T	1	F	63	22.8	0	F	F	T			F		80	85	37	98	123	0.8	7.43	78	45	42	29	37.1		46	0.1	2.2	13	88	1.3	1	36	28	0.8	10.6	1.85			17	25
		15	15	2	46	32	3	F		M	86		0	F	F	F			F		84	76	26	90	158		7.36		151	50	29	37.3		138	15.7	3.4	11	102	1.1	1.2	18	19	1	12.9	3.95		2	24	30
	106.3	12	15	3	45	45	2	F	0	F	68	46.9	0	F	F	F			F		77	81	41	74	109	0.6	7.31	90	67	67	40			104	4.4	3.5	8	102	0.4	0.9	22	11	0.4	10.2	3.32		13	13	20
159	77.9	17	15	3	39	28	4	F	0	F	78	28.0	0	F	F	F			F		81	88	28	95	74									129	16.4	4.1	12	103	1	1.2	34	11	1.1	13.7	2.19			13	60
	58.2	13	6	4	63	41	4	F	2	F	83		1	F	T	F			F		67	99	41	94	146									124	8.6	3.9	13	123	0.9	1.4				16.3	3.17	0.04		10	16
	75.8	10	14	6	58	37	2	T	3	M	78	32.6	1	T	T	T			F		77	86	35	94	90									148	8.7		18	103	3.9	1.2	110	168	1	13.1	2.35	0.09		13	5
	89	15	7	6	74	51	4	T	2	F	73	35.7	1	F	T	T			F		92	90	41	94	150	1	7.43	74	41	38	26			69	0.8		12	101	1.4						2.92			11	125
183	102	18	15	2	32	31	3	F	2	M	69		0	F	T	F	0.040016		F		73	77	29	93	123									173	12.8	3	12	99	1.5	2.2	24	13	1.1	23.3	3.13		0	12	20
	70.3	12	15	7	32	30	4	T	0	F	63		0	F	F	F	0.0500211		F		77	101	43	94	107									17	1.5	2.3	9	107	1	1.1				12.6	2.71			17	40
	74.55	11	15	3	44	32	1	F	3	F	84		0	F	F	F			F		83	109	50	96	66	1.5	7.51		261	35	29	37	130	174	6.9		12	97	0.6	1.3	65	56	10.1	13.8	3.24	0.01	2	10	0
170	68.9	10	15	5	43	30	1	F	3	M	89	23.8	1	T	F	T	0.0200018		F		60	94	37	92	81	0.9	7.32	93	65	35	24	36.2	132	108	5.8		12	100	1.5	1.1	26	14	0.3	11.8	2.22		-1		0
	56.5	21	15	2	38	33	2	F	0	M	75		0	T	F	F			F		66	75	39	91	76	1.9	7.45		101	33	24		132	60	8.8	2.4	13	99	0.8	1.3				14	2.67	0.07	0	15	125
	58	17	15	2	41	31	1	F	2	F	86	30.7	0	F	F	T			F		42	91	44	93	256	3.1	7.29		38	46	23			159	4.6		14	100	1.3	4.6				48.9	4.08			25	40
	88.2	11	15	4	74	54	4	T	3	F	91		0	F	F	T	0.301817		F		60	55	31	87	122	2.2	7.23		69	61	29			379	13.7	3.4	12	95	2.5	1.1	27	16	0.4	12.6	3.35		-1	21	15
165	68.5	16	15	7	58	46	2	F	2	M	85	28.9	0	F	T	F	0.150196		F		75	90	37	97	210	1.9	7.33	34	28	19	15	37		55	11.6	2.6	14	99	1.6	1.7	33	17	0.9	18.4	2.06	0.08		27	40
178	91.8	16	15	2	31	42	2	F	2	M	61	28.2	0	F	F	T			F		46	114	44	95	144	2.1	7.35	98	81	26	21		147	138	8.5	4.5	14	103	0.7	1.2	23	19	1.2	12.7	3.34	0.01	-1	10	20
	74	14	15	2	55	33	2	T	2	M	78	26.4	0	T	F	T			F		58	85	39	93	107	1.4	7.39		24	40	25			223	10.2	2.8	15	99	1.4	1.7	41	12	1.4	18.9	3.28			31	40
	97.9	13	12	2	35	36	2	F	1	M	84	31.9	0	T	T	T			F		81	120	39	92	131									328	9.1	2.4	12	102	0.4	1.2	28	12	0.5	13.5	2.76	0.01		10	45
178	108.8	8	15	2	27	35	3	T	3	M	62	34.9	0	F	F	T	0.401244		F		48	144	66	91	91	1.2	7.49		89	29	26			213	7.8	3.7	11	98	0.6	1.1	21	11	0.3	12.3	2.17	0.01	-2	10	0
	79.3	13	15	6	51	26	2	T	2	M	68	32.5	0	F	T	T			F		74	80	54	94	107									38	7		12	101	1	1.7	144	104	6.2	18.3	2.44			10	100
170	64.9	15	13	2	37	29	2	T	1	F	82		0	F	F	T	0.0800432		F		68	81	34	92	87									306	11.5		10	109	0.5	1.1				12.8	2.35			15	20
163	68.4	15	13	2	49	30	3	F	0	F	73	29.3	0	F	T	F			F		68	94	32	93	226	1.2	7.39		130	31	20		124	168	7.5		15	103	0.8	1.1				11.7	2.75			19	40
188	74.3667	8	15	2	44	35	3	F	2	M	63		0	F	F	F			F		96	80	54	91	147									126	13.7	2.9	15	112	0.6	1.3	71	28	0.8	13.8	2.78	0.01	-2	10	35
152	76.65	13	15	3	49	33	2	F	0	F	73		0	T	T	T		0.0400076	F		65	78	39	91	96	2.4	7.1		93	31	22		135	115	12.3		11	107	0.8	1.2				12.9	2.66		-2	18	0
150	62.6	18	15	2	51	43	3	T	2	F	79	31.1	0	T	F	F			F		88	85	44	90	128		7.4		31	62	40			399	23.2		19	85	1.3	1.1				12	3.63	0.01		11	125
178	52.3	12	15	4	68	37	3	F	2	M	89	0.1	1	T	T	F			F		89	69	40	80	186	1.1	7.23		26	33	15			95	5.6	3.4	17	64	1.5	1.4	53	44	1.2	15.1	1.46	0.12		31	5
	95	14	15	2	42	32	2	F	3	F	91		1	T	T	F			F		67	92	41	89	108		7.38		97	69	42			194	10.1	3.1	13	99	1.4	1.3				15.1	3.76	0.19	13	33	5
173	96.7	8	15	5	90	60	3	T	3	M	72	38.8	1	F	T	T	0.348213		F	CVVHDF	91	57	40	86	42	3.6	7.15	100	53	27	12	36.3		111	15.9	3.1	21	93	3.8	1.4	13	11	0.3	14.8	2.06	0.06	-10	102	5
	69.5	14	15	3	31	34	3	F	1	F	60	24.6	0	F	F	T			F		74	103	58	94	116		7.32	96	40	49	27	36.3		339	9.6	3	14	102	0.6	1.2	42	40	0.2	12.8	3.68		0	14	200
155	82.95	16	15	2	27	30	2	F	0	F	69	35.5	0	F	T	T			F		87	90	31	90	283		7.36		62	30	23			155	8.1		12	98	0.5						3.06		-2	12	350
163	66.7	15	13	3	42	35	2	T	1	M	74	32.7	1	T	T	T			F		62	115	59	93	66									190	13.5	3.1	19	110	1.2	4.4	664	508	1.4	49.9	3.59			31	20
178	77	12	15	4	61	23	3	T	2	M	91	23.1	0	F	F	T	0.150139		F		68	88	34	90	111									181	18.3	2.3	18	103	1.6	1.8	106	55	15.5	20.2	2.96			30	50
168	100	11	15	3	51	44	3	T	3	M	72		0	F	T	F	1.14286		T		67	81	44	92	67	1.9	7.23	93	56	52	31	37.2		21	28.9		12	101	1.3	1	37	29	0.9	11.3	2.47		0	32	10
	79.35	20	15	4	43	36	4	F	1	M	68	28.4	1	T	T	F			F		80	94	43	95	139		7.49		129	33	26			51	1.5		14	103	1	1.4	20	14	1.7	16.2	2.18	0.05	3	22	60
	68.5	18	14	6	38	21	3	F	0	M	85		0	T	F	T			F		84	151	65	90	98									91	14.1	3.2	14	115	1.4	1.4	41	49	1.7	14.8	3.99	0.02		10	60
175	79	16	15	2	55	43	3	F	2	M	91		0	F	T	F			F		32	94	36	90	100	1.1	7.25		46	49	29			214	9.9		11	105	1.2	1.1				12.7	3.92	0.02	0	28	15
155	55	15	15	2	46	28	3	F	1	F	82		0	F	T	T			F		85	66	34	92	112	2.6	7.4	98	83	20	13			342	13.3		21	99	1.5	1.3	33	32	0.7	14.1	2.46	0.06	-9	11	0
		11	15	2	35	17	2	F	0	M	89		0	T	T	F			F		66	93	38	90	124	0.8	7.35		275	34	25		132	112	6.5	3.2	12	101	0.7	1.9	73	21	1.3	20.7	2.32	0.52		19	20
	75	14	12	6	44	43	3	T	3	M	78	28.8	0	T	T	T	0.153257		F		55	89	30	92	230	1.8	7.41		163	31	22			74	8.2		11	95	1.2	1.1	13	14	0.3	12.2	2.62	0.11		19	0
	51.4333	14	14	2	45	37	4	F	2	F	87		0	F	T	T			F		46	69	26	87	122	0.7	7.33		78	36	25			383	10.8	2.4	10	101	0.6	1.2	27	17	0.3	13.8	2.74	0.01	-1	10	10
168	64.5	7	15	4	54	46	3	F	1	M	88	22.8	1	T	F	T			F		71	88	39	87	106	1.2	7.29		84	44	24	37	133	260	12.3		18	93	7.2	1				11	2.46		-1	44	0
185	90.8	17	13	3	48	41	3	T	2	M	84		1	F	T	F	0.201867		F		79	83	28	93	76	2.6	7.4		59	31	20			265	17.5	2.8	20	92	3.1	1.1	58	42	1.9	12.2	2.14	0.07		20	30
	86.6	10	14	2	39	32	1	F	2	M	82		0	T	T	F			F		71	93	39	79	104									269	8.7		13	103	0.9	1.2				12.5	2.8			16	30
	54.1	6	14	3	35	35	2	F	2	F	91		1	F	T	F			F		61	86	33	82	79									426	7.7		14	97	1.4	1				11.6	2.62			10	10
160	59.6	6	15	2	49	41	3	F	2	F	91		0	F	F	F	0.179885		F		74	81	48	98	95	1.5	7.32	98	70	45	26	35.3	139	89	9		11	111	0.7	1.2				12.5	2.7		-1	24	0
	73.1	20	15	3	43	45	3	F	1	F	86		0	F	F	F			F		95	71	44	92		1.6	7.43		209	50	34			163	11.9	3.3	12	103	0.9	3.6	19	15	0.4	35.7	4.02			17	20
	105.2	8	15	4	53	24	2	T	0	M	80	34.8	1	T	F	T	0.816512		F		77	91	43	92	101	1.2	7.28		40	43	21	36.9		159	14.1		16	104	1.9	1.5				16.4	1.94			21	60
	51.55	13	10	2	48	27	1	F	0	F	84		0	F	F	T			F		66	86	54	80	101									107	6.6		11	126	1	1.2	167	197	0.7	13	3.42	0.02		10	28
	62.25	12	15	2	59	40	3	F	3	F	84	33.8	1	F	F	F			F		84	67	25	94	96									180	12.3		12	101	0.7	1.2				12.7	2.42	0.01		19	5
157	58.75	16	15	2	42	53	3	F	2	F	87	21.2	0	F	F	T			F		95	127	45	83	135	2.2	7.41	96	79	36	25			306	14.4	3.2	13	103	0.5	1.3			1.3	15.3	2.68		0	13	0
	48.1	15	11	5	38	31	3	T	0	M	61		0	F	F	F			F		78	88	40	74	173	2.8	7.33		35	46	25		186	117	16.5	3.1			3.4	1.6	29	17	0.2	17.5	2.44			11	30
	84	16	14	2	46	30	2	F	0	M	83	22.5	1	F	F	F			F		63	100	46	93	122	1.9	7.41		107	27	18			410	11.5	2.5	13	113	1.3	1.3	26	29	0.5	14.7	2.89	0.04		40	45
	86	10	11	2	33	26	3	F	0	M	62	32.7	1	F	T	T			F		83	114	50	93	220		7.39	95	75	37	23	37.7		183	14.3		15	116	4						2.76			40	35
157	64.6	13	15	2	37	22	1	F	1	M	91	26.1	1	T	T	T			F		68	97	45	95	120	1.3	7.4		26	50	32	36.6		192	7	3.8	21	102	2.1	1.2	24	21	0.6	12.8	3.2	0.13		72	40
173	60.9333	15	15	6	61	37	3	T	2	M	65		0	F	F	F	0.401033	0.0190039	T		86	74	44	90	102	2.1	7.22	59	37	34	15	37.2	161	187	11.9		14	129	1.8	1.6	47	54	0.3	17.4	2.68		-2	10	15
	66.6	17	15	3	42	30	3	F	0	F	89		0	F	F	F			F		84	91	44	92	95	1.7	7.48		98	34	26			290	13.9	2.1	14	90	0.9	1.4	129	27	2.6	14.9	3.17			19	300
156	78	14	6	3	72	41	4	F	0	F	79	32.2	0	F	T	F			F		68	84	46	91	118	1.3	7.36	50	30	39	24			365	12.5	2.3	10	87	0.5		27	44	0.4		2.45			27	32
168	89.2	12.5	15	4	30	43	3	F	2	M	67		0	F	T	F			T		55	119	62	97	93	1.1	7.45		105	36	26			247	9.1		15	106	0.6	1				11.9	2.61		1	11	20
	50.8	15	14	4	37	28	2	F	1	M	91		0	F	F	T			F		75	103	43	91	111									254	11.2		12	99	0.9	1.6	67	84	9	17.1	2.52			12	25
	54.6	11	14	5	45	25	1	F	0	F	91		1	T	F	F			F		70	89	39	90	81	2	7.41		47	31	20			242	6.3	3.4	16	93	3.8	2.3	75	75	0.7	25.7	3.2	0.04		100	45
180	60	12	15	4	63	45	3	T	3	M	65		0	F	F	F	0.401192		T		58	67	39	91	91	0.7	7.23		83	28	20		123	180	10.5		10	91	0.3	1.3				13.5	2.61		-1	10	0
168	82.8333	11	15	10	58	36	2	F	3	M	76	26.1	0	F	T	F	0.200176		F		77	78	38	96	142	1.3	7.32		81	39	21	37.2		164	18.3	2.7	11	99	1.2		61	43	12.6		2.3		-3	12	0
	51.1	11	14	3	69	37	1	F	0	M	82	31.1	0	F	F	F			F		61	48	29	90	137	2.9	7.5		52	71	57			392	10.5	3.3	18	61	3.8	3.4	28	12	0.4	38.3	3.62			106	75
163	59.85	9	15	6	38	40	2	F	2	F	79		0	T	F	T		0.0300267	F		80	79	33	95	82	1.3	7.38	57	34	28	22		132	81	12.2		12	103	0.9	1.5				16.6	2.6		-1	18	5
163	55.9	12	6	5	52	44	3	F	2	M	82	21.0	0	F	T	T	0.150055		F		71	72	32	95	229	4.2	7.38		27	27	20			131	17.3	2.1	14	101	0.7	1.8	71	75	0.6	19.2	2.55		-2	16	10
	79.8	19	15	3	42	40	2	F	2	M	88	22.2	1	T	T	T			F		97	83	50	96	125	2.4	7.29	73	29	44	26	36.2		112	4.9		15	95	1.7						4.13			40	0
163	61.55	11	15	4	41	36	3	F	1	F	86		0	T	F	F	0.25046		F		83	86	42	90	150	1.3	7.25	62	36	34	22		139	238	9.9	3.6	15	106	1	1.9	29	17	0.4	20.8	3.57	0.01	-3	20	20
173	73.9	14	15	2	27	46	2	F	3	M	63	26.8	0	F	T	F	0.0799926		F		77	85	52	96	101		7.41	81	47	39	26			146	8.9		15	100	0.5	1.1				11.9	2.96			10	35
	66.4	8	15	2	36	32	3	F	2	F	61	26.9	0	F	T	F			F		91	88	53	94	96									114	1.8	2.6	10	99	0.4	1.4	93	21	1.2	16.4	2.76			10	10
	60.8	13	15	2	50	34	1	F	1	M	86		0	T	T	T			F		67	102	33	97	136	1.4	7.44		117	38	27	36		95	8.1	1.5	8	99	0.8	1.3	149	87	0.4	13.8	2.04		2	14	20
165	84.35	11	15	3	46	51	4	F	1	F	85		0	F	F	F			F		54	96	44	94	139		7.36		83	37	26	36.2		198	9.9	3.8	12	105	0.7	1.1				12.6	3.33		1	15	25
168	72.7	18	15	2	41	35	3	F	2	M	83	23.2	1	F	F	T			F		111	78	26	93	122	1	7.41		60	33	27		134	251	12		13	105	1.2		36	32	0.2		3.02		0	18	20
	60.05	14	15	2	33	32	4	F	0	F	74	24.2	0	F	F	T			F		62	120	41	91	133									396	24		14	104	1.5	2.9			0.6	29.5	3.48	0.01		1059	20
165	65.5	20	9	4	51	43	3	F	2	F	82		0	F	T	F			F		78	90	44	90	110	3.1	7.41		19	35	25	37.2		213	11.2	2.7	12	114	0.7	1.2	35	39	0.4	13.7	3.46	0.04	0	11	30
	46.4	11	14	2	41	28	2	F	0	M	71		1	F	T	F			F		51	79	54	96	76									300	10.3	4	14	102	1.2		15	13	0.3		2.92			24	200
	48.7	16	15	2	45	29	3	F	1	M	91	22.4	0	T	F	F			F		94	83	44	90	137	1.2	7.31		37	23	18	36.1		101	5.7	3.4	21	97	1.3	1.2	554	606	0.7	12.9	3.6	0.03	-3	44	0
	70.7	11	15	3	44	44	3	F	1	F	91		1	F	T	F			F		91	87	35	93	78									223	5.3		13	97	2	1.2	17	22	0.6	12.6	2.32	0.07		47	30
178	62	8	15	4	37	43	2	T	2	M	70	22.2	0	F	F	F	0.300075		F		80	76	45	100	122	0.9	7.33		164	34	22		129	41	9		15	100	1.1	1.2				12.5	2.11		-2	14	15
180	71.8	9	15	2	69	50	3	F	3	M	83	24.6	1	T	F	T			T		56	98	44	99	89	1	7.19	97	125	34	22	35.9	135	86	6.6		9	108	0.6	1.3				13.8	2.27		-1		9
178	97	15	15	6	41	37	3	T	2	M	83	31.3	1	T	T	T	0.0800442		F		75	84	41	89	206	1.6	7.39	95	28	24	18	37.5	134	237	15.1		16	101	1.3	1.4	29	50	0.3	15.5	2.38	0.84	-2	16	25
157	101.75	13	15	7	35	25	2	F	2	F	62	40.7	0	F	F	T			F		67	120	46	93	123									76	12.3	3.6	14	94	0.8	3.2	121	77	32.2	33.6	2.1			23	25
	70.8333	15	15	4	47	32	3	T	2	M	81	23.6	0	T	F	F	0.240046		F		73	86	51	91	91		7.38		33	39	24			195	12	2.5	11	101	0.7	1.3	79	118	0.6	14	3.34			17	10
	74	10	15	8	39	26	2	F	3	M	73	28.1	1	F	F	F			F		80	58	31	67	105									54	9		16	103	2.7	1.9	22	17	1.5	20.6	4.57	0.21		10
160	57	17	11	2	49	41	4	F	0	F	79		0	F	T	F			F		108	95	21	95	58									939	25	2.3	12	104	0.4	1.6	27	15	0.2	17.2	2.37	0.03		11	60
	46.2	11	10	3	48	48	4	F	2	M	65	22.3	0	F	F	F			T		76	85	37	92	110		7.44		60	38	30	37		164	9.4	2.1	8	109	0.4	1.7				18.8	2.17	0.01	6	10	10
		13	14	2	56	41	3	F	0	M	86		0	F	T	T			F		70	68	43	95	111									151	9.9	2.7	13	109	0.9		15	14	0.7		2.11			10	20
	61.2	18	15	4	48	33	2	T	0	F	67	24.1	0	F	F	F			F		77	94	49	93	127	2.1	7.39		44	29	18	36.5		74	7		12	108	1.2	1.2	106	30	1.5	13.1	2.65			11	50
	86.6	16	13	2	39	25	3	F	0	M	87	32.4	0	T	F	F			F		72	115	63	94	117									206	12.3		17	104	1.6						3.96			22	50
168	71.05	13	15	3	27	25	1	F	3	M	74		1	F	T	F	0.400707		F		70	100	52	92	120									189	7.4		12	103	2.3	3.4				32.8	2.83	0.11	-10	42	0
	95.6	20	15	2	77	50	3	F	3	F	82		0	F	T	F			F		76	85	39	94	92	0.9	7.28		39	33	18			245	21		14	99	1.2	1.1	15	18	0.3	12.2	2.88		-7	10	0
	127.5	14	14	3	42	29	3	F	2	F	61	70.7	1	T	T	T			F		45	106	50	90	67	0.8	7.14		35	53	24	35.7		225	7.9		16	108	2.6	1				10.8	3.03			20	20
	61.75	13	15	2	43	29	2	F	0	F	73	28.1	0	F	F	T			F		64	82	31	92	95									35	0.4	3.1	12	79	0.4	1.4	33	29	0.7	15.2	2.03			10	50
168	78.9	7	15	4	40	37	2	F	2	M	61		1	T	F	F			F		62	95	55	98	107	3	7.44	92	71	36	29	37.7		171	12.6	2.6	11	100	1.5	1.4	47	14	1.9	14.9	2.42		3	10	25
	61.2	20	15	2	47	41	3	F	2	F	91	24.9	0	F	T	T			F		77	99	40	90	186	0.9	7.47		63	36	27		125	196	22.7	3.2	12	89	0.6	1.2	23	24	0.9	13.4	2.33	0.02		13	10
	65.3	14	15	2	44	38	1	F	1	M	85	21.7	0	T	T	T			F		61	95	38	84	213	1.4	7.4		34	43	28			156	8.9		10	101	1.5	1.1				12.1	2.96			16	100
	79	10	15	2	44	37	3	T	1	M	75		0	F	F	F	0.299265		F		80	82	47	95	141	2.7	7.29	95	84	32	16	36.4		202	13.4		14	111	1.2	1.2				13.7	3.69		-1	20	25
159	72	17	13	2	58	34	2	F	2	M	91		1	F	T	F			F		54	109	32	96	105									133	3.8	3.1	14	102	1.9	1.2	14	10	0.5	13.8	2.96	0.04		34	5
	68.5	11	15	2	49	51	3	F	1	M	80		0	F	T	F			F		67	98	34	95	137	1.2	7.24	98	74	41	21		145	62	10.1		8	118	1	1.3	14	12	0.7	14.3	2.96		-4	24	1
170	84.5	18	13	4	49	33	4	F	0	M	91		0	F	T	F			F		95	93	41	92	110	1.3	7.41	27	24	32	22			387	17.6	2.9	10	124	1.2	1.5	27	38	1.2	16.3	2.33	0.08	1	1045	50
	62	11	15	2	59	60	4	F	3	M	80		0	F	F	F			T		81	86	46	96	97	1.1	7.31	98	54	29	20	36.9	166	205	14.5		17	127	3.6	1.3	18	18	0.4	15.4	2.44	0.24	-4	202	0
	80.4	7	15	3	54	47	3	T	2	F	82		0	T	F	F	0.0500011		T		104	56	35	91	150	0.8	7.28	96	46	62	37	35.7		238	7.8		11	102	0.5	3.6	27	31	0.6	35.3	3.09	0.01	10	10	14
170	72.15	15	15	2	43	32	4	F	0	M	86	34.6	1	F	F	F			F		78	85	25	97	116									245	10.7	3	11	108	1.3	2.6	18	16	0.7	26.5	2.41	0.1		15	60
173	67.1	12	14	2	58	50	3	F	3	F	79		0	F	T	F	0.448954		F		74	70	36	94	99	1.2	7.11	97	84	21	13		131	251	13.2		13	101	1.7	1	27	11	0.5	12.4	2.3	0.04	-11	10	10
	92.5	14	15	3	47	41	3	F	2	M	79		1	F	T	T			F		67	89	30	89	70	2.7	7.27		95	40	19			214	15.4		15	108	2.6	1.4				15.5	3.4	2.8		312	5
	56.9	14	15	3	38	37	3	T	1	F	91	26.4	0	T	F	F	0.100068		F		81	83	38	86	104									336	10.3		15	99	1.3	1.4				14.9	2.58			17	15
	67	11	10	3	54	36	2	F	2	F	91		0	F	F	F			F		60	82	32	92	135									189	22.3		14	108	1.4	1.1	73	61	6.5	13.5	2.81	0.02		11	13
	62.65	14	11	2	52	46	2	F	2	F	88		0	F	T	T			F		79	122	49	93	126	1.4	7.35		39	30	21			158	8.3	3.9	12	99	0.9	1	19	12	0.4	11	3.26	0.01		16	50
173	115.7	13	15	5	47	39	3	F	2	M	74		0	T	F	T			T		87	119	49	89	125	1.5	7.39		64	34	24			167	9		13	113	1.1						2.11		-2	23	0
	78.3	18	15	5	52	44	3	F	2	F	86		0	F	F	F			F		53	89	41	92	105									173	16.2	2.6	15	105	1	1.2	185	107	32.8	13.9	2.58			26	35
	127.4	16	13	3	32	33	3	F	0	M	72		1	F	T	T			F		88	106	36	93	113		7.45		29	54	39	36.7		342	11.4	2.8	11	99	2.4	1.6	27	22	0.5	17.4	2.18			20	70
157	86.9	16	15	3	80	53	4	T	3	F	82	33.9	0	F	T	T			F		74	52	27	96	130	2.9	7.25		33	29	16		159	61	20	2.8	15	130	1.8	1.4	16	15	0.4	14.7	3	0.03		10	0
170	61	14	10	4	42	37	3	F	0	M	65		0	T	F	F			F		70	97	59	90	142	1.8	7.3	97	39	45	24	36.5		195	12.4	3.6	10	106	0.8	1.1	48	39	0.2	11.9	4.09	0.03		16	40
	92.2	10	8	7	56	40	1	F	2	M	84		1	F	F	F			F		59	71	38	94	105	0.8	7.46		122	29	29	36.4		124	6	3.7	12	92	2.1	2.3	101	72	0.6	25.9	3.22	0.07	6	43	0
152.4	54	13	9	4	34	30	2	F	0	F	91		0	T	F	T			F		55	103	45	96	99									271	5.2	2.8	13	113	0.7	1.1	23	10	0.4	12	3.51	0.09		17	30
170	109.6	7	15	4	55	40	2	F	2	M	91		1	T	F	T	0.0800361		F		60	73	50	91	127	0.6	7.4	94	32	42	27			159	10.5	4	17	108	2.4	1.4	20	18	0.9	14.9	2.85	0.5	0	26	15
163	86	12	15	10	66	41	3	F	2	F	72		0	F	F	T	6.32074		F		69	89	44	95	115	0.9	7.37		89	34	21			203	10.5	4.1	13	93	0.6	1.2			1	12.6	3.07		-3	10	20
170	139	10	15	2	31	34	2	F	3	M	69		1	F	F	T			T		62	120	53	85	139	1.9	7.44		68	35	27		137	154	8.1	4.2	15	97	1.3	1.6	21	27	0.6	16.8	2.57	0.23	-1		15
	75.6	10	15	9	71	36	1	F	3	F	64		0	F	T	F	0.14004		F		59	73	30	92	136	4.6	7.44		73	34	24		121	43	4.4	3.7	24	73	2.4	3.1	84	30	9.8	31.8	1.97		0		3
		18	15	3	44	48	3	F		F	77		0	F	T	F			F		88	107	42	95	138									118	7.2	2.8	16	117	1.5	1.4	49	219	0.6	16.3	2.83	1.08		20	30
178	110	9	15	2	34	36	2	F	3	M	67		0	T	T	F	0.060006		T		60	72	47	92	138	2.9	7.36		112	36	28	39.1	132	236	17.3		17	92	0.7	1.1				13.1	2.11	0.07	1		0
	100.9	14	15	3	41	28	3	F	3	F	66		0	F	T	F			F		67	102	40	92	101	2.4	7.46		41	23	19		113	73	11.5		13	77	0.4	3.1	140	56	19.6	33.7	1.93			13	10
	75	13	15	3	37	41	2	F	2	M	83	22.2	1	F	T	F			T		51	114	23	95	215		7.41		103	27	19			200	6.7		17	107	1.2						2.89		-1	18	15
	81	13	15	2	36	23	2	F	2	M	73		0	T	T	T			F		91	93.5	47.5	91	155	1.1	7.45	53	32	28	21	36.7		231	5.2		11	96	1.1	1.2	55	27	0.8	12.5	3.56			17	10
157	46.2	15	6	3	39	45	2	F	2	F	88	23.4	0	F	F	T			F		54	105	50	98	59	1.6	7.48	99	451	32	25			216	6.4		13	103	0.5	1.2				12.7	3.31	0.01		13	20
	103.5	19	15	2	44	35	2	F	0	M	78	32.4	1	F	T	T			F		83	92	53	94	84	2.1	7.39		34	26	21	37.7		156	4.3	2.8	14	101	2.1	1.3	141	239	0.6	14.1	1.84		0	26	150
155	55.5	16	3	4	67	44	3	F	2	F	91		0	T	T	T			F		61	96	30	91	119	1.6	7.51		48	26	21			243	9.2		18	102	1	1.4				15.4	3.6	0.08	-1	45	20
173	103.4	10	15	3	39	29	3	T	2	M	78	33.0	1	F	T	T			F		80	74	39	92	143									147	3.9		13	103	1.6	1.3				13.7	2.5	0.02	-4	23	20
170	121.967	7	15	3	48	37	2	F	2	M	72	46.5	1	T	T	T	0.030003		F		51	94	47	98	45	1	7.27	68	39	39	32	36.9		148	5	3	12	98	3.1	1.1	11	5	0.5	12.2	1.76	0.08	8	103	15
180	107.2	15	15	3	42	44	2	F	2	M	65		0	F	F	F	0.05		F		57	80	54	93	112	1.5	7.4	63	37	31	22			157	6.1	2.6	14	108	1.1	1.4	111	54	1.3	15.5	3.05	2.8	-1	28	10
173	61	13	15	2	35	43	4	F	2	M	77	18.1	0	F	F	F			F		65	72	42	94	111	1.3	7.38		82	34	24	36.7		109	6.3	1.3	9	108	0.7	1.4				15	2.28		0	17	15
	55.55	17	15	2	36	33	2	F	1	F	89	26.9	1	T	T	T			F		56	97	63	87	121									276	9.5				2.1	1.4				14.7	3.25			32	20
	50	16	14	2	40	36	3	F	0	F	83	20.1	0	F	F	F			F		66	99	39	96	114	1.8	7.38		60	44	27			181	10.6		13	105	0.5	1.1	29	22	0.5	11.8	2.29	0.01		13	15
157	122.5	14	15	3	20	14	1	F	3	F	64		0	F	F	F			F		73	90	47	91	103	0.8	7.33	95	83	44	26	37.6	137	118	8.3		8	107	0.7	1.3				15	2.24		0	11	0
	145.1	5	15	4	35	41	3	F	2	M	67		0	F	T	T			F		50	102	49	94	138	1.6	7.28		95	38	20		137	165	10.2		15	106	1.6	1.1				13	2.97		-3	32	20
178	90.7	10	14	9	55	35	2	F	2	M	78		0	F	F	F	0.0500016		F		52	79	28	96	134	1.9	7.42		63	27	23			101	15.2	2.8	9	99	2.9	1.6	29	13	2.9	17.5	1.65		0	103	45
164	92.4667	15	15	3	41	27	4	F	2	M	70		0	F	F	T			T		72	99	36	87	102	0.9	7.44		91	31	22			528	20.6	3.2	15	108	1	1.4	36	20	0.4	16.4	2.85	0.08	-1	31	25
	80	7	15	6	44	31	3	T	3	M	78	20.7	0	T	F	F	0.3003		F		51	98	40	85	89	1	7.21	73	50	34	26		136	100	7.1	4.1	11	101	1.3	1.2	69	10	0.5	12.9	2.59	1.38	-1	18	-3000
	58.1	14	15	2	43	33	2	F	3	F	74		0	T	T	T	0.200035		F		67	89	45	76	115									389	10.5	3.7	15	111	1.5	1	19		0.2	11.3	2.58	0.03	-10	19	5
180	50	12	15	2	56	49	4	F	2	M	74	16.7	0	F	F	F	0.300381		F		62	52	37	74	73	0.7	7.17		32	32	25	36.9	136	104	7	2.7	11	95	0.7	1.1	33	29	0.5	11.7	2.21	0.03	0	16	10
	80	10	8	3	54	26	4	F	0	M	71		0	F	F	T			F		58	91	47	96	80	1.8	7.34		35	42	27			159	12.3	3.5	14	101	0.8	1.3	26	14	0.3	13.6	3.07	0.04		10	150
	55.45	13	15	4	44	19	2	F	0	F	87	24.6	0	F	F	T			F		60	108	53	92	121	1.2	7.45		63	26	19			234	5.5	3	21	92	1.3	1.1	90	216	5.9	11.5	2.72			29
178	86.4	11	15	2	44	26	2	F	2	M	75	29.6	0	F	F	T	0.050023		T		55	89	41	92	101	1.2	7.24		80	31	21		139	89	11.6		10	110	1.1	1	31	17	0.2	11.1	2.2	0.01	-1	17	20
157	63	11	15	5	39	43	2	F	2	F	73		1	F	F	T			F		58	89	39	90	92	1	7.24		46	40	27	36.9		184	7.5	2.4	11	106	1.5	1.4	21	12	0.5	15.1	2.3	0.05	-1	194	5
156	83.7	20	15	2	40	44	2	F	2	F	60	36.0	0	F	F	T			F		108	91	49	95	124									341	9	2.8	13	102	0.8	1.5	24	14	1.4	15.7	2.33			10	100
	54.2	10	14	2	29	27	2	F	3	F	74	20.8	1	F	F	F			F		59	140	59	80	103									169	10.6		15	103	0.5	1				10.7	4.16			10	1
	65	15	15	4	37	28	2	F	0	F	83	27.0	1	T	T	T			F		60	81	41	94	170									193	7.1	3.6	14	102	1.8	1.4	19	21	2.2	15.6	2.58	0.04		26	300
	94	23	15	2	48	36	4	F	3	M	83	33.5	0	F	T	T			F		75	93	36	92	233									85	8.8		17	108	1.4	1.4				16	3.66			34	25
		18	3	2	73	50	4	F	0	M	88		0	F	T	F			F		84	69	28	96	134	2.6	7.35	95	86	32	18		137	214	20.2	2.6	13	107	1.3	1.6	39	18	0.5	17.5	2.58	0.08	-1	10	0
157	50.2	11	13	2	31	26	1	F	0	F	79		0	F	F	F			F		62	108	56	95	117									258	9.2		15	96	0.5	0.9				10.3	3.41	0.01		10	25
180	127.25	12	15	7	40	44	3	F	2	M	64	41.4	0	F	T	F	0.300462		F		66	70	32	94	129		7.33		122	43	24			76	3.6		13	104	2.6	1.6	126	49	2.9	17.5	2.17		-3	198	25
170	57	10	15	2	37	39	3	F	0	M	63	18.1	0	F	F	F			F		115	102	66	96	140		7.44		120	37	26	37.2		242	18.2		15	103	0.7	1.4				15.2	2.16		1	10	35
157	51.55	12	15	4	46	33	4	F	0	F	65		0	F	T	T		0.0120023	F		59	100	44	96	81	2.5	7.31	98	155	29	23		136	163	8.5		12	108	0.5	1.4				15.5	2.32		-1	10	30
	80.6	10	7	3	73	54	4	F	3	F	86		1	F	T	T			F		69	92	24	99	156	1.3	7.27		128	35	21		142	244	19.4		14	107	1.4	1.1	88	104	0.4	11.5	2.39		-1	31	0
155	58.3	26	14	2	36	39	3	F	2	F	80	20.7	1	F	F	F			F		90	100	45	91	127	1.3	7.4		218	33	21	36.9		351	21.7	3.4	17	94	1.6	1.1	69	30	0.5	11.8	3.16		-5	13	15
	89	15	15	4	35	26	3	F	2	M	91	21.6	1	T	F	T	0.099975		F		76	86	27	94	100	2.2	7.44		385	41	29		137	191	10.6		16	99	1	1.1	15	15	1.1	12.4	4.14	0.04		27	50
	46.4333	7	15	2	43	24	3	F	0	F	70	19.9	0	F	F	F			F		61	106	39	95	84									139	30.9		13	106	0.5	1				10.8	3.62			24	25
	57	8	14	2	44	33	1	F	2	F	67	26.5	0	T	T	F			F		51	98	48	95	123									263	6.8		14	105	0.9	1				11.5	3.67			24	15
		14	15	2	71	54	3	F	1	F	67		1	F	T	T	0.750442		F		36	60	47	90	152	1.1	7.19	73	22	39	22			165	10	3.2	10	105	1.3	1.5	12	9	0.5	16.7	2.95	0.01	-2	20	500
157	75.1	8	14	5	65	43	2	F	3	F	74	38.5	0	F	F	F			F		79	83	14	96	89	0.8	7.33		34	39	21			67	4.5	2.6	11	111	1.7	4.2	82	50	0.4	38.6	2.03			10	8
	66.4	11	14	4	57	30	2	F	1	M	85	29.4	0	T	F	F			F		84	71	37	1	117	1.4	7.26		20	18	12			169	5.7	2.9	21	113	3.7	1.2	15	7	0.5	13.1	2.05			103	10
157	138.6	15	15	3	50	26	3	T	3	F	61	52.6	0	T	F	F	0.0800556		F		66	74	50	91	85		7.28	59	37	42	21			347	10.9	2.8	16	98	0.8	1.2	70	59	14.4	12.7	3.86			10	40
168	51.7	10	15	2	28	30	3	F	2	M	91		0	F	F	F			F		75	110	36	91	113		7.36		71	38	22	36.7		243	7.9		11	109	1.1	1.1	19	10	0.4	12.8	2.52		-1	25	5
160	70.55	13	15	6	64	51	4	T	3	F	82		0	F	T	F	0.300393		F		67	69	36	95	84	1.5	7.37		114	34	21			278	18.2	1.1	7	115	0.7	1.3	6	4	0.6	15.1	2.49	0.01	-2	10	0
175	75	12	15	3	42	30	4	F	0	M	80		1	F	F	F			F		77	81	32	92	130		7.37		79	45	27			216	18.5		16	102	2	8				69	2.23			29	40
170	97.6	15	15	4	34	30	2	F	1	M	74		0	T	T	T			F		59	92	44	93	190	1.2	7.3	95	79	43	32	37.3		167	12.5		11	98	1.2	1.1				11.7	2.87	0.05	1	23	40
180	65.1	9	15	2	33	29	3	F	0	M	60	23.0	0	F	F	F			F		86	89	51	96	91									25	11.8	3.3	15	92	1.4	1.9	207	86	1.9	20.2	2.6			56	60
	65	12	15	2	39	39	3	F	0	F	60	21.4	0	F	F	F			F		82	96	49	95	91									141	3.1		14	105	0.8	1.2				13.9	2.59			12	25
	77.5	18	15	4	53	33	3	T	2	M	83		1	T	F	T	0.3802		F		70	51	36	91	157									105	11.6	3.1	15	104	2.3	4.3	32	21	1.1	40.9	2.73	0.01		24	-1800
	68.55	18	14	2	45	34	2	F	2	M	83		1	F	F	F			F		107	91	53	93	77	1.7	7.32		110	45	24			144	8.4		12	107	1.2	1.3				13.9	4.07	0.02		33	45
	55.8	13	15	5	38	31	2	F	2	M	91		1	F	F	F			F		69	82	37	91	80									41	7.3	2.1	9	93	1.3	1.6			0.9	17.7	2.25			15	8
170	58.9	19	15	2	24	28	3	F	1	M	70	22.2	0	F	F	F			T		91	119	54	88	131	1.1	7.5		65	30	25			347	21.6		14	85	0.6	1.6				18.2	2.01	0.01	0	11	0
150	64	14	15	3	37	31	3	F	3	F	78	27.1	1	F	F	T			F		73	102	53	94	86		7.37		103	37	22			230	14.3	3.1	15	103	1.4	1.1	18	16	0.6	12.2	2.27	0.01	-1	100	10
	51.8	18	13	5	55	39	4	F	2	F	91		0	F	F	T			F		63	108	55	89	89									109	2.7	3.5	11	115	0.9	1.8	66	23	2.3	19.1	2.66	0.01		22	75
	86.5	16	15	2	43	46	3	F	3	M	87	29.8	1	F	F	T			F		82	77	15	89	121		7.46		75	30	22			203	12.9		12	105	1.5	2.9				29.8	3.35			33	10
	73	12	15	3	40	24	3	F	0	M	91		0	F	F	F			F		67	79	37	93	107									94	13.1	3.3	12	107	0.8						2.65	0.01		15	30
152	72.6	8	15	6	41	33	1	F	3	M	87	33.3	1	F	F	F			F		47	71	22	93	50									79	5.5	3.5	18	102	2.9	1.1	42	23	0.7	13.4	2.61				12
	74.6667	13	15	2	50	46	3	F	1	M	80		0	F	F	F			T		42	88	42	91	169	2.1	7.37		89	30	21	36		212	11.7		13	105	0.7	1.1				13	3.38	0.01	-1	14	5
	63.3	17	11	3	91	32	3	F	1	M	87		1	F	F	T			F		50	67	35	91	112									420	20.1	2.7	11	82	1.8	1.4	33	18	0.5	15.8	3.53	0.33		12	40
	69	15	11	5	39	35	3	F	2	M	82		0	F	T	F			F		83	79	36	92	91									184	3.9		10	112	0.4	1.3	35	20	2.7	14.6	2.96	0.05		10	20
163	74.4	12	6	6	54	40	2	F	2	F	87	31.4	1	T	F	F	0.199957		F		79	101	70	92	74	1.2	7.17	91	30	36	26		143	179	8.9		12	102	1.5	1.4	22	16	0.6	14.8	3.35	0.01	0	164	10
	63	16	9	3	42	42	2	F	2	F	84		0	F	F	F	0.250313		F		72	99	56	87	140	1.4	7.27		73	40	29			224	7.2		13	93	0.7	1.4				15.5	2.69		3	16	5
173	79	15	15	6	32	35	3	T	2	M	83		0	F	T	T	0.307394		F		100	89	42	96	143	2.6	7.33	73	45	40	25	36.9		161	3.4	3.2	13	92	1.3	1.1	509	309	0.7	12.1	3.24	0.08	0	15	5
178		7	15	2	57	45	3	F		M	72		0	T	T	F			T		60	61	52	92	124	1.2	7.42		138	36	26			172	10.8		15	101	1.4	1.1				12.4	2.99	2.49	1	21	5
	71.6	17	15	3	24	24	1	F	0	M	77		0	T	F	T			F		68	109	54	88	90	0.8	7.45		37	49	35			114	7.7	1.9	8	93	0.8	1.1	42	34	0.4	12.2	2.01			23	50
	82	14	15	2	28	26	2	F	2	M	83		0	F	F	T			F		61	101	36	94	107	0.9	7.4	98	117	37	24	36.6	134	88	6.6		11	99	1.2	1.4	31	12	0.7	14.8	2.41	0.01	0	20	10
	56	15	4	4	65	39	2	F	1	F	87		1	T	T	F			F		68	128	41	81	146	0.6	7.37		65	59	37	36.6		205	6.1	3.7	13	101	1.5	1	7	16	0.3	11.7	3.17	0.01	7	38	20
168	67.9	25	15	3	34	27	3	F	2	F	76	26.0	1	F	T	T			F		111	110	69	87	152	3.1	7.4		120	35	22			163	12.4		21	98	4	4.2	28	14	0.2	46.6	2.41			54	5
170	73.4	14	15	2	48	16	3	F	2	M	86	26.0	1	T	T	T			F		74	90	35	92	88		7.36		74	48	28			153	1.8		13	109	1.5	1.1				12.6	2.56			1029	30
168	73.9	13	14	2	45	38	2	T	2	M	85		0	T	F	F	0.25001		F		57	94	45	79	79									238	14	2.1	13	102	0.9	1.1	20	18	0.2	12.3	2.79			12	35
	112.7	17	15	4	42	31	3	F	2	M	60		0	F	T	F			F		87	98	50	93	182									97	15.5	1.9	16	99	2.6		184	77	3		2.8			11	20
168	90.95	16	12	3	53	40	4	F	2	M	61	30.5	0	T	T	F			T		96	82	45	92	110	1.4	7.39		62	33	22			109	9.6		12	108	1	1.3				13.6	2.73		-1	15	30
150	45.2	14	15	3	38	37	3	F	1	F	71	21.3	0	F	F	F			F		49	76	36	98	83		7.37		68	34	29			174	13		13	92	0.4	1.3				13.6	2.81	0.01	19	10	15
175	63	12	15	3	43	35	3	T	2	M	91		1	F	F	F	0.250462		F		78	88	37	92	108									128	9.9	3.1	11	105	1.4	1.5	78	52	0.8	15.7	3.66	0.1	-2	24	5
	81.5	9	15	6	51	47	3	T	3	F	81		0	T	F	F	0.100041		F		77	90	31	92	119	1.4	7.17		105	31	16	35.4	137	112	11.7	2.7	11	111	1.2	1.1	36	19	0.5	11.8	2.93	0.01	-10	10	0
168	88.9	7	15	2	51	45	3	F	3	M	64		0	F	T	F	0.50273		T		39	98	68	87	185	1.2	7.1	96	79	25	19	33.7		108	6.4	3	13	97	1.3	1.5	81	51	1.6	16.4	3.08	0.25	-1		0
	76.4	14.5	15	7	51	39	2	F	1	M	91	25.1	1	F	T	F			F		48	103	36	95	100	0.7	7.46		242	37	28		129	163	6.8		14	95	4	2				21.4	2.44		4	25	200
163	56.2667	13	15	2	39	34	3	F	2	F	67	21.8	1	F	F	T			F		101	93	53	90	81	1.7	7.1	31	31	32	18	37.1		183	16.9	3	19	98	1.4	1.4	35	13	0.5	14.8	3.44	0.08	-6	15	5
175	114	9	15	3	25	32	3	F	3	M	66	38.4	0	F	T	F			T		63	102	37	90	87	1.6	7.35		74	38	24			214	17.2		13	103	0.7	1.2				13.9	3.64		-1	15	15
178	82	11	15	7	69	53	3	F	3	M	82		1	F	F	T	0.120652		F		80	63	38	95	94		6.94		99	35	25			214	4.1		15	99	3.4	1.7				18.3	2.99	0.25	-1	21	0
170	87.3	13	15	2	27	35	3	F	2	M	78		0	F	F	F			T		58	118	49	91	124	2.2	7.39		89	54	34			177	8		11	104	1	1.1				12.6	3		1	23	0
	71.4	8	15	4	50	38	2	F	3	M	63	26.6	0	F	F	F	0.699354		F		57	77	46	81	94	1.4	7.26	82	36	36	18			71	5.8	3.9	13	106	1.6	1.7	113	44	1.2	18.5	1.83			101	20
	82	16	15	4	44	26	1	F	2	M	66	32.9	1	F	F	T			F		65	139	69	91	153		7.15	46	32	35	13	36.7		266	7.3		19	101	14	1.3	7	6	0.3	14	2.54			121	5
	73.5	9	15	5	32	30	4	F	3	M	66		1	F	F	F			F		81	110	45	96	84	3.8	7.4		61	19	14	35.2		147	11.1	4.2	17	110	4.2	2.2	42	19	2	23.2	2.39		-6	314	20
173	67.8	16	14	2	39	35	3	F	0	M	91		1	T	F	F			F		83	87	39	91	99									189	3.8		13	103	2.1	3.8				42.7	4.33			43	250
	89.2	12	15	2	58	46	4	F	3	M	83		0	F	T	F			F		61	87	43	87	40	1	7.27	95	81	25	19		130	72	10.7		13	92	1.8	1.4	16	11	0.8	15.8	3.01	0.05	-2	38	0
	48.5	17	11	2	54	39	3	F	0	F	86	26.7	0	F	F	T			F		99	66	32	90	99									184	13.3		14	99	0.7	1.2				12.5	4.07			27	65
	73	16	15	2	47	51	4	F	2	M	78	21.2	0	F	F	T	0.300625		T		89	78	47	83	116	0.8	7.23	72	45	47	27	36.7		416	20.5		15	99	0.8	1.1				12.8	2.49	0.5	-1	17	10
	82.9	14	15	3	45	38	3	T	1	M	83		0	F	T	T			F		91	82	22	76	142	2.4	7.38		112	39	24			124	16.6	2.8	14	99	1.1	1	65	50	0.4	11.3	3.81			28	20
175	57.8	17	15	5	48	28	2	T	2	M	81		1	T	F	F	0.30079		F		57	88	48	95	100	1.6	7.21	73	44	30	14	36.5		120	12.6	2.5	13	114	1.5	1.3	14	22	0.7	14.2	2.83	0.04		25	20
147	70	12	15	2	45	42	3	F	2	F	91		0	F	F	F			T		60	91	31	97	99	1	7.39	98	413	44	28		141	238	15.6		13	104	1.2	1.5	32	20	0.1	16.3	2.44		-2	14	15
175	88.6	22	15	5	60	51	4	F	3	M	84	29.2	1	F	F	F	0.202479		T	CVVHDF	65	89	37	93	70	1.1	7.07		70	39	18	36.1		104	8.2	2.8	19	105	2.4	1.1	130	177	2.9	13.4	1.95	0.01	-1		0
	60.9	13	15	2	36	26	3	F	0	M	79	20.8	0	T	F	F			F		76	74	48	95	91									216	16.7		10	91	1.5	1.6				17.4	2.87			12	75
	60.15	11	3	3	63	51	2	F	2	F	77	33.2	0	T	T	T			F		83	90	35	97	82	1.6	7.38	97	111	25	19		131	68	6.6	3.4	9	102	0.6	1	62	11	0.4	11	2.61		-1	10	15
	74	12	15	5	66	36	3	F	3	M	63	28.5	0	F	F	F	1.01036		F		67	67	46	95	110	1.6	7.22		40	30	13	36.8		276	8.1	2.6	18	88	8.9	1.1	49	26	0.3	11.8	1.84	0.23		101	20
	49	9	15	3	42	23	3	F	0	F	78	23.2	0	F	F	F			F		64	123	47	93	102									387	13	2.8	12	100	0.5	1.4	65	86	2.4	15.4	3.08			11	200
	83	7	14	2	49	38	2	F	3	F	79		1	F	T	F			F		89	86	45	91	142	1.7	7.31		44	42	22			381	7.2	2.8	14	113	1.5	5.2	13	19	0.3	54.8	3.39			30	20
	81.4	15	15	2	27	26	4	F	1	M	77		0	T	F	T			F		74	96	36	83	142	2.6	7.33	88	22	40	28	37.1		211	13		15	93	1	2.7				28.3	4.21	0.03	2	16	20
	81.3	12	8	4	43	30	1	F	0	F	89		0	T	F	T			F		49	109	40	95										278	12.1		12	104	0.7						4.09			18	275
	71.9	17	15	3	56	29	3	F	2	F	73	24.4	0	F	F	T			F		89	97	31	92	121		7.4	84	40	28	26			119	101.4	3	11	103	1.7	1	18	11	0.2	11	2.08	0.01		225	15
	56.2	11	11	2	42	39	3	F	0	M	91	26.6	0	F	T	T			F		60	78	38	91	128									230	12.3	3.8	11	103	0.6	1.2	15	9	1.2	12.6	3.68			10	550
	47	17	11	2	39	29	1	F	0	F	88	26.0	0	F	F	F			F		54	116	37	94	106									263	8.9		12	101	0.5	1.1	17	10	0.5	12.3	5.38			11	25
	132.25	10	15	4	55	43	3	F	3	M	64	48.8	1	T	T	T		0.0302847	F	CVVHDF	74	87	47	97	66	1.8	7.25	97	99	32	17		131	116	10.4		14	102	3	1.3				14.3	2.34		-1	10	0
	96.5	9	10	9	57	24	3	F	0	F	67		0	F	F	F			F		75	68	37	94	101		7.4		47	37	24			45	3	1.8	11	97	1	3	61	33	13.3	32.4	2	0.01		17
		10	15	8	32	36	3	T	2	M	63	28.6	0	F	T	F	0.350551		T		82	79	53	97	89	2.1	7.29	68	41	34	17	38.6		8	3.4	2.8	17	101	2.8	1.3	32	47	1.1	13.5	2.01	0.07	-8	32	40
	67.4	11	14	3	33	28	1	F	1	M	91		0	F	F	F			F		56	101	33	91	105									183	4.5		12	110	0.7						3.9			14	10
	46.9	10	15	3	43	29	3	F	1	M	66	24.2	0	F	F	F			F		87	83	41	93	100									80	11.3	2.7	11	97	0.8	1.3	34	21	0.6	13.8	2.55			12	30
157	57.3	16	15	2	37	26	2	F	0	F	84	23.3	1	F	T	F			F		60	88	33	91	101	3.6	7.47		194	31	24	36.6		377	15.5	2.5	15	102	1.3	7.1	191	75	0.8	74.5	2.67		1	34	0
	117.8	9	15	5	40	17	2	F	2	M	87	39.8	1	F	T	T	0.1299		F		51	70	28	95	122	1.7	7.32		39	39	23			117	7.3	3.4	19	92	2	2.2	36	23	0.8	24.3	3.22	0.07		25	40
	67.7	17	8	4	47	36	1	F	3	F	72		1	F	T	F			F		56	101	38	95	54									108	4.9	3.4	15	93	2.6	1.4	89	35	0.7	15.7	3.09			17	12
168	61.6	13	15	3	44	29	3	F	1	M	80		0	F	F	F			F		68	86	40	96	82		7.44		61	38	30	38.3		302	12.9		7	104	0.6	1.7				18.2	2.87		1	24	20
	64.1	13	15	2	37	30	3	F	3	M	69		1	T	T	F			F		47	115	49	89	83	1.5	7.4	87	50	30	21		136	410	21.4	4	17	106	3.2	1.4	24	6	0.9	15	2.79		-1	107	4
160	73	11	15	4	43	41	2	F	3	F	84		0	F	F	F			F		67	67	33	93	95									249	9.5	3.2	13	98	0.8	1.3	19	11	0.4	14.8	2.77		-2	15	10
	70.2	9	15	3	34	25	3	F	0	M	61	25.2	0	F	F	T			F		59	78	49	98	92	5.3	7.06		127	38	13		143	143	7.4	4.6	11	99	0.9	1.2	31	31	0.7	14.4	3.76	0.01	-3	14	60
168		17	15	2	47	40	3	F	1	F	62	43.1	0	F	T	F			F		76	120	48	93	123	0.5	7.32	97	63	48	30	36.7	133	108	7.1		15	99	0.7	1.2				13.3	2.69	0.21	2	10	30
180	62.5	11	14	2	46	30	2	F	0	M	64	26.8	0	F	F	T			F		94	86	60	91	101									137	8.4	2.6	13	110	0.4	1.1	17	29	0.4	12.9	2.59			20	30
170	72.65	14	15	2	42	36	2	F	2	M	91		1	F	F	F			F		61	103	50	97	150	2.4	7.27	97	86	32	20		141	119	6.8		8	117	1.2	1.2				13.6	3.04	0.08	-2	27	14
	64.7	12	13	2	35	36	3	T	0	F	78		0	F	F	T			F		65	102	48	90	97	1.1	7.32	78	45	44	24			91	4.8	2.5	14	96	0.5	1.2	29	22	0.5	12.8	2.5	0.01		3	45
152	45.2	9	15	3	56	36	3	T	2	F	67	24.6	0	T	F	T			F		77	72	47	93	95	1.4	7.23		68	16	11		130	190	3.6		14	106	1.3	1.9				20.3	2.61		-5	10	10
191	137.3	9	14	4	56	35	1	F	3	M	74	42.9	0	F	T	F	0.0800365		F		38	68	44	88	159	1.1	7.28		39	46	28	36.9		96	4.3	4	12	103	0.8	1.2	27	22	0.4	13.1	3.01	0.04		15	20
	57	16	15	2	23	28	3	F	1	F	69		0	F	F	F			F		81	87	34	92	120									241	10.3		11	101	0.6	1				11.7	3.12			10	0
163	74.2	17	8	3	40	34	3	F	2	F	67	31.9	0	T	T	F			F		69	120	41	93	127									145	11.2		16	102	0.9	1.2	13	9	0.8	12.5	3.26	0.01	-1	12	15
155	79	9	15	4	50	26	2	T	3	F	75	30.3	0	F	F	T	0.140125		F		41	78	45	93	94	1.2	7.19		44	44	24			319	19.5	3.3	14	95	1.1	1.4	25	17	2.1	15	2.32		-3	101	10
168	67.85	12	15	4	76	48	3	F	3	M	91	18.2	0	F	F	F			F		67	82	50	97	103	1.2	7.35		40	32	23	36.9		193	13.2	3.6	16	103	0.8	1.2	50	29	2.1	13	2.06	0.01	-1	21	10
	86.3	12	14	2	25	26	2	F	0	M	69		1	T	F	F			T		68	107	37	91	95	0.7	7.41	99	268	42	29		127	175	17.2		14	96	1.4	2.2				23.5	2.17			10	0
175	74.3333	8	15	2	53	37	3	F	3	F	65	23.0	0	F	F	T	0.300728		F		88	81	46	96	80	1.4	7.27		162	27	16	36.5	135	159	23	2.8	19	103	0.9	1.5	39	21	1.2	15.7	2.64	0.01	-2	11	10
178	84.7	14	11	2	42	34	2	F	2	M	83		0	T	F	T			F		73	85	12	89	91	1.1	7.37		44	39	28			194	5.9		11	105	1	3.6				35.7	3.06	0.08		18	18
188	90.55	9	15	7	36	24	1	F	3	M	71		1	F	T	F			T		65	120	62	99	127		7.33		224	39	22			201	10		17	108	3.2	1.2				13.9	2.46	0.04	-2	103	20
173	78.1	15	15	5	40	17	1	F	3	M	64	28.9	0	F	T	F			F		67	81	18	89	59	1.4	7.5		193	31	25			309	7.2		20	81	4.5	2				22.4	2.4				20
160	91.95	6	15	2	32	22	3	F	2	F	75	34.3	0	T	T	T			F		76	70	37	96	73	1.8	7.3		110	32	20	37.1	136	117	10.9		13	109	0.7	1.1				12	2.85		-1	15	17
142	55.9	13	14	3	44	26	2	F	1	F	91		1	T	F	T			F		60	92	36	93	81									191	8.3		16	106	1.9	1.3				13.9	3.14			21	40
188	96.05	16	14	2	42	38	3	F	3	M	85		0	F	F	T			F		53	106	29	93	144									137	6	4.4	18	105	1.1	1.3	25	15	0.6	14	3.34	0.01	0	22	-50
152	59.3	14	15	2	47	45	3	T	2	F	82		0	T	T	F			T		68	91	37	99	143	1.5	7.48	89	40	35	30	37.1		186	8.8		9	96	0.6	1.1				11.4	2.63		11	10	15
152	57.3	15	15	4	55	26	3	F	0	F	82	28.8	0	F	F	F			F		67	90	48	92	134									18	9.9	3.3	14	97	0.4	1.3	94	41	0.7	13.7	2.53			11	150
	60.8	12	15	3	33	34	3	T	3	M	69	19.9	0	T	F	T	0.110076		F		76	74	38	91	48	3.7	7.44		41	33	23			242	20.4		16	99	1.6	2.1				22.5	2.76	0.03		10	15
	85.9	12	15	4	48	29	3	T	0	M	69	28.4	0	F	F	F			F		79	75	38	68	88	1.7	7.26	10	16	37	21	36.7	127	15	0.1		11	100	1	1.4	102	91	1.4	14.7	2.17		-8	17	0
183	77.3	11	13	5	38	33	3	F	1	M	74		0	T	F	F			F		67	88	39	95	95	0.7	7.37	96	89	33	25	36	126	193	18.1	1.5	7	105	0.5	1.5	32	57	1.7	16.6	2.84	0.01	0	10	30
	87	11	15	7	42	31	2	F	0	M	69	30.6	0	F	F	F			F		68	92	33	96	145									28	3.7	1.9	8	104	1.3	1.6	62	24	4.6	17.2	2.05			27	200
157	49	10	15	3	31	21	3	F	0	F	63		0	F	T	F			F		85	104	50	95	121									216	16.7	3.3	13	104	0.8	1	90	54	3.6	11.8	2.85			10	35
170	81.95	11	15	3	40	20	2	F	0	M	70		1	T	T	F			F		63	89	41	91	65									252	9	3.4	19	90	4.1	1	37	38	0.4	12	3.34				100
163	103.5	8	15	7	44	42	2	F	3	F	77		1	F	F	F	0.0599924	0.05	F		56	90	39	92	98	1.7	7.19	91	62	33	21		135	102	9.6		8	105	0.9	1.2				13.2	2.21		-1	100	10
170	59.1	16	15	2	37	43	2	F	2	M	84	21.4	0	F	F	T			T		75	109	47	90	100	1.2	7.36		46	37	25			421	9.7		15	95	0.7	1				11	2.37	0.01	7	11	15
	65.1	10	15	2	57	35	3	F	0	M	79		0	F	F	F			F		68	75	36	94	120									96	12.3	2.8	11	113	0.6	1.3	66	18	0.7	13.9	2.49			11	60
165	172.3	13	15	2	48	31	3	F	3	F	66		0	F	F	T			F		64	65	27	90	83									210	12.3		12	105	1.7						2.73		1	26	19
	78.2	8	15	2	46	36	2	F	0	F	81	27.6	0	F	F	F			F		78	70	42	91	141		7.3		74	56	29			492	38.9		10	101	1	1				12.1	2.71			10	250
168	69.4	13	15	5	37	27	2	F	0	M	82	26.1	1	T	F	T			F		64	80	33	92	101	2.3	7.31		54	44	23			154	6		16	99	2.6	1.2				12.6	2.64	0.3		295	10
	55.1	13	14	2	46	32	3	F	1	F	87		0	F	F	F			F		70	91	45	95	129									150	12.2		10	86	0.6	1.3				14.7	2.73	0.01		13	25
		10	15	2	45	24	2	F	0	F	62	20.7	0	F	F	T			F		64	85	38	98	74									146	2.5		9	101	0.5	1				10.9	2.88			13	10
160	71	15	14	2	49	35	2	F	2	F	91	29.7	1	F	T	T			F		55	95	32	96	109	1.3	7.37		201	38	23	36.8		281	12.8		12	104	1	1.3	30	39	0.2	13.8	2.38		-2	34	15
186	97.05	21.5	15	2	30	45	4	F	1	M	63		0	F	F	F			T		91	130	59	98	151	1.2	7.31	99	143	37	26			127	12.1	4.3	12	103	0.8	1.2	26	24	0.5	13.7	2.84		-1	15	30
		12	14	2	47	30	2	F	0	M	75	30.4	0	F	F	T			F		70	93	54	90	107									164	9.9	3.3	10	102	0.9		18	11	1.2		3.58			12	30
170	91	18	14	4	49	45	3	F	3	M	66	34.4	0	F	F	F			F		89	75	28	93	160									121	8.1	4.1	15	103	1	1.1	25	46	1.3	11.6	3.55			23	0
	64.5	8	15	5	41	32	4	F	2	F	70		0	F	F	F			F		67	93	41	93	121									517	12.3	3	11	92	0.7	1.2	55	81	11.1	14	2.39			10	20
	79.1	3	13	2	43	36	2	F	2	M	82	25.2	0	F	F	T			F		73	77	31	92	137	1.9	7.3	98	179	36	24		134	218	10		12	105	0.5	1				11.3	2.93		0	13	30
	56.4	10	14	4	46	40	3	F	3	F	78		1	T	F	F			F		71	90	34	92	126									251	13.5		18	103	4.1	1.1				12.6	3.12			20	50
178	93	9	15	3	40	34	4	F	1	M	74		1	T	T	T			F		75	85	44	88	98	0.9	7.35	94	85	45	29			223	11.6	3.1	12	100	2.2	1	33	20	0.3	12.5	3.53	0.64	0	19	30
165	68.7	13	15	2	29	34	3	F	0	M	77		0	T	F	T			F		52	91	40	95	108									367	13.1		9	95	0.7	1	67	25	0.7	11.6	4.05	0.28		14	30
	48.75	14	13	2	48	34	1	F	0	F	87		0	F	F	T			F		61	98	42	67	26	1.7	7.45		48	45	32		149	146	7.3	2.7	9	114	0.5	1.2	14	9	0.3	12.9	3.31			11	50
157	66	21	8	7	80	56	4	T	2	M	84		0	T	T	F	2.32143		T		72	78	34	59	95	1.4	7.23	60	41	29	13	36.4		358	16	1.9	10	102	2.2	1.2	38	29	3.3	14.2	2.22	0.81	-1	20	0
	81	6	15	3	50	36	3	F	1	M	81		0	T	F	F			F		69	68.5	35	93	92	1	7.18	99	107	33	19		133	173	9.6	2.4	10	105	0.7	1.4	39	17		15.1	1.8	0.27	-2	10	35
178	92.2	12	15	5	42	42	3	F	3	M	70		0	F	T	T			F		60	82	42	97	119	1.8	7.36		51	34	20	37.1		248	8.4	3.1	14	99	1	1.3	61	26	0.4	13.6	2.67		-1	12	0
	79	13	15	2	50	27	2	F	0	M	91		1	T	T	T			F		69	90	41	86	136	2.6	7.37		29	33	27			192	23	3	12	105	1.2	2.3	21	17	1.3	25	3.51	0.13		27	150
	86	10	13	4	43	32	2	F	0	M	79		1	F	F	T			F		53	105	48	91	41									137	4	3.7	16	100	2.4	1.3	15	14	0.5	14.5	2.82			48	45
170	73.3	10	15	4	43	35	2	F	3	M	91		1	F	T	F			F		54	101	39	89	86	0.7	7.28	97	121	33	23		131	289	10.5		14	101	3.3	1.4				15.5	2.77	0.51	-1	66	13
	67.4	5	14	3	49	39	2	F	1	M	66		1	F	T	F			F		51	99	24	87	52	0.9	7.24	88	65	24	14			153	11.2	3	19	115	2.5	1.1	16	21	0.2	12	1.69			106	0
173	83.2	17	15	3	24	35	4	F	2	M	76	29.5	0	T	F	T			T		47	104	49	67	158	1.2	7.42	94	80	34	23			151	9.1	3.1	13	98	0.9	1.1	30	19	0.6	12.9	2.88	0.01	-1	1466	10
	73	13	15	3	27	23	3	F	0	F	66		0	F	T	F			F		85	94	41	92	93									170	4.3	2.8	12	98	0.8	1.7	72	37	2.5	18.7	2.69			14	50
158	60.5	8	15	5	78	48	3	T	3	M	75		1	F	F	F	0.140077		F		53	89	35	91	199	1.1	7.29		82	44	26	35.1		240	20		15	106	2.7	1.2	124	233	0.5	13	2.31	0.13	0		10
	54	9	14	2	36	35	3	F	1	F	80		0	T	F	T			F		84	82	32	86	63									154	7.2		12	115	1.3						2.08			10	10
		17	15	5	40	52	3	T	0	M	80		0	F	F	F	1.09045		F		62	75	52	96	126	1	7.18		30	25	16	36.4		461	10.9	2.9	13	108	1.4	1.2	17	10	0.4	14.4	2.75	0.02	-1	20	0
178	98.4	10	15	3	46	48	2	F	3	M	66		0	F	T	F	0.100001		T		71	62	38	94	84	1	7.26		60	56	37			237	7.1		10	102	0.7	1.2				14	3.05	0.02	1	13	0
	81.3	12	15	2	22	21	2	F	0	M	73	30.5	0	F	F	T			F		73	114	50	91	143									287	7.2		14	96	1.2	1.1				12.4	2.81			12	50
	87.1	14	15	2	36	37	3	F	0	M	70	25.5	0	T	F	T			F		65	105	54	92	108									394	10.9		18	100	1.1	1.3				14.6	4.59			33	200
	80	23	10	3	42	37	3	F	1	F	91		0	F	T	F			F		81	93	22	92	124									100	3.8	2	11	112	0.5	1.5			0.3	17.1	2.75			13	25
	45	11	14	4	40	24	3	F	0	F	91		0	F	F	F	0.0600319		F		73	74	51	94	74									56	2.7		13	99	1.2	1.9	48	19	1.6	20.2	3.71			27	25
	79.5	11	15	2	43	32	2	F	2	F	75	30.0	0	T	F	F			F		89	115	53	93	126	0.9	7.37	98	176	41	28		136	376	11.6		14	106	0.6	1.4				15.2	2.57		3	12	25
160	76	14	15	2	55	49	3	F	2	F	77		0	F	F	F	0.200174		F		83	79	37	91	88	1.1	7.23		25	41	20			124	18.7	1.6	2	106	0.6	1				11	2.38	0.01	-10	15	15
	54	15	15	3	47	41	2	F	3	F	89		0	F	F	F	0.140027		F		112	72	52	92	111	1.6	7.4		28	42	30			138	10.9	4	11	96	0.8	1.1	51	17	1	11.4	3.12			22	5
	71.8	15	13	2	31	26	4	F	0	M	88		0	F	T	F			F		92	123	42	77	90									883	14.6		12	101	0.8	1.3				15.2	2.6			10	20
152	65	9	15	3	43	41	2	F	2	F	91	27.8	0	F	F	T			F		72	102	41	92	108	1.2	7.44		102	46	32	37.2		440	26.1		14	101	0.9						3.76		5	13	25
	65.2	16	14	2	79	41	3	F	3	F	86	18.5	1	F	F	F			F		70	78	32	91	72	0.5	7.12	63	37	81	33	34.5		117	3.3		10	104	1.5	5.7				59.5	2.74		0	109	5
173	86.4	9	15	5	25	18	3	F	2	M	60	30.1	0	T	F	F		0.020007	F		71	94	53	96	78	1.4	7.2	98	65	41	23		136	170	8.2		10	108	1	1.2				14.1	3.04		-1	16	32
	71.4	16	15	2	38	27	3	F	2	M	91		1	T	F	F			F		74	82	29	92	118	2	7.32	95	85	43	23			215	11.6		16	99	1.8	1				11.3	3.22	10.55	-3	29	20
	70	17	15	4	35	23	2	F	2	F	75	31.7	1	F	T	T			F		54	75	41	87	121									519	17.8		13	96	1.7	1.6	258	208	0.2	17.6	3.62			19	25
	74.4	15	15	2	34	31	3	F	1	F	86		0	F	F	F			F		81	79	34	91	98									260	18.5	2.9	15	104	0.5	1.4	166	165	2.6	15.5	3.43	0.01		5	30
168	96.1	16	15	7	74	51	3	T	3	M	70	33.9	0	F	F	F	0.200347		F		71	71	49	93	132	2.3	7.29		58	29	17	36.7		162	21.9	2.8	19	105	1.7	1.5	69	181	3.9	15.9	2.09	0.01	-1	24	10
160	99.6	12	14	2	46	37	3	F	2	F	77		1	F	T	F			F		70	93	42	93	93									271	6.8	3	16	96	1.2	1.2	91	72	0.7	13.5	2.03			26	35
	66	22	15	2	40	39	4	F	2	M	80	27.3	0	F	F	T			F		78	133	56	91	180	2	7.45		99	30	21			254	40.3		17	98	0.9	1.5				16.6	3.04		-1	23	25
163	86.7	6	15	6	44	42	1	F	3	M	63	37.0	1	F	T	T			F		40	95	27	92	72	0.9	7.38	98	61	30	23	37.1		240	9.7		16	97	3.5	1.1				12	2.42	0.06	-1		20
	91.6	16	15	8	65	28	3	F	3	F	69	33.3	0	F	F	F			F		58	95	38	93	85									48	2.3	2.3	12	89	7.3	1.2	12	5	1.1	13.5	2			17	5
157	90.6667	10	15	2	61	59	3	F	3	F	80	36.0	0	T	F	T			F		107	79	47	95	77	2	7.34	71	34	34	31	36.8		140	13.3		15	98	0.9	3.9				40.9	4.22		4	17	5
	57.1	12	14	2	33	33	3	T	0	M	91	21.9	1	T	F	F			F		82	102	29	92	75									373	13	2.6	17	107	1.7	1.7	22	19	0.2	18.7	2.86	0.01		37	10
175	88.4	11	15	4	43	32	3	F	2	M	84	29.7	1	F	F	T			F		57	71	40	87	120									102	4.8		15	100	2.5	1.9				20.8	4.13			35	30
	60	17	13	2	40	34	4	F	0	F	91		1	F	F	T			F		72	114	66	93	97	1.9	7.56		97	41	38			175	8.2	3.5	13	100	1.3	1.2	24	16	1.3	12.5	3.44	0.04		33	35
	62.3	14	13	2	43	31	2	F	2	F	91		0	F	F	T			F		57	99	33	90	106		7.43		459	34	23			178	8.1	2.8	13	107	1.1	1	31	38	0.2	11.1	2.35	0.01	0	18	25
170	120	11	15	2	43	47	3	F	3	M	72		1	F	T	T			T		43	103	41	88	141	2	7.36		63	30	20		134	214	12.1		12	103	1.8	1				11.7	2.5		-1	100	0
178	77	17	15	3	29	37	2	F	2	M	88		0	T	F	T	2.06465		F		95	70	43	91	114		7.48	96	80	38	29			185	6.9		11	101	0.8	1.1				12.3	3.89	12.03	4	20	10
	58.9	15	15	2	37	32	1	F	2	F	85		0	T	T	F			F		70	81	29	85	79	4.3	7.39		24	39	26			212	9.1	3.2	15	103	1.1	1.8	28	18	1.3	19.6	2.98		0	30	15
155	50	13	15	3	42	42	3	F	2	F	85		0	F	F	F			T		59	85	41	80	120	1.7	7.3	90	70	35	32			144	9.4		10	98	0.8	1.1			3.3	12.6	2.58	0.03	1	17	10
160	72.65	15	15	3	55	47	4	F	3	F	75	31.1	0	F	F	F	0.10012		T		70	90	31	96	134	2.6	7.36		36	22	15			308	12.2	2.6	17	105	1.7	1.3	57	44	0.6	14.8	1.5	0.01	-1	10	6
160	61.8	15	12	3	35	38	2	F	2	F	81		1	F	T	F			F		81	109	56	89	156									290	8.5	2.5	15	106	1.3	1.5	22	21	0.2	16.2	2.61			41	10
152	103.7	14	15	3	44	48	2	F	3	F	82	44.7	0	F	F	T	0.100075		F		80	88	34	97	136		7.42		99	33	22	36.5		193	8	3.2	14	100	1.1	2.8	18		0.6	30.3	3.43	0.25	0	262	5
157	39.9	8	14	3	53	31	3	F	0	F	75		0	F	F	F			F		55	95	38	90	101	0.6	7.23		85	64	33	35		203	11	3	8	112	0.8						3.4		1	11	45
	82.85	11	12	2	40	35	4	F	2	M	78	28.0	0	T	F	F			F		62	90	40	88	118	1.1	7.38	97	105	45	29		136	239	14.1		12	100	0.8	1.1				13.4	2.52			10	25
162.6	72.2	11	15	2	45	35	3	F	2	F	89		0	F	F	F			T		68	109	45	95	119	1.5	7.25	59	34	35	16		145	53	4.5		7	114	0.9	1.2	33	26	0.7	13.9	2.36		-1	18	0
170	75.2	14	15	2	42	40	2	F	2	M	70		0	T	T	T			F		88	107.5	39	94	72	1.4	7.28		164	26	19	36.6		490	8.6		25	101	1.2	1.4	15	9	0.3	16	3.1	0.1	-2	19	15
	63.2333	12	15	2	43	40	3	F	2	F	91		0	F	T	F			F		54	97	36	98	158		7.4	99	200	43	28	36.1		291	14.3		11	101	1.2	1.1				12.6	3	0.01	1	36	0
	62.2	13	14	5	44	29	3	T	0	M	86	21.9	1	F	F	F			F		70	113	62	93	135									175	17.3	3.1	16	101	1.7	1.1	95	93	3.3	11.7	3.01			10	200
163	132	9	15	4	42	39	2	F	3	F	60		0	F	T	F			T		80	102	40	90	73	1.3	7.26		85	43	26	36.3	137	108	9.2	2.5	11	107	1.4	1.5	68	28	4.2	16.4	2.98	0.09	-1	47	20
	73.2	16	14	2	41	37	4	F	2	F	85		0	F	F	F			F		48	92	44	87	110									359	15		10	103	0.4						2.17	0.02		10	5
	67.2	15	14	2	33	37	1	F	0	M	91		0	T	F	F			F		92	108	38	99	87									319	8.2		10	98	0.9	1.1	24	17	0.7	13.3	2.86	0.04		4	50
	103.6	10	15	2	46	30	2	F	3	F	72		1	F	T	F			F		55	106	38	83	144	2.2	7.15		28	24	10			89	8.4		15	112	2.8	1.8	43	21	2.3	19.2	2.08			223	10
170	69.6	16	15	3	35	27	3	T	1	M	70		1	T	T	T	0.0900337		F		87	85	33	89	86		7.47	75	43	41	31	36.7		213	9.3	2.7	13	98	5.5	1.2	34	15	0.8	12.5	3.83			17
	79.5	9	12	2	49	30	0	F	2	M	70		0	F	F	T			F		63	141	60	95	82									212	8.1		10	105	0.4						3.17			10	30
	70	10	15	4	49	41	3	F	2	M	83		0	F	F	T	0.20015		F		61	84	40	96	119	0.8	7.29		86	30	17			213	9		16	111	0.8	1				11.1	2.44		-3	11	8
183	111.7	5	15	12	51	52	2	T	3	M	75		1	F	F	F	0.322877		F		50	84	49	88	115	2.3	7.26	95	87	33	17	35.5	139	168	8.9	3.5	17	101	5.4	2.2	20	15	1.6	23.5	3.18	0.11	-1	60	11
	68.3	16	15	4	43	27	3	F	3	M	88	22.8	1	T	F	F			F		81	102	41	91	86									67	74.8		15	104	1.9	2.2				24.7	2	0.01	-2	31	0
		16	15	2	46	31	3	F	0	M	91	30.8	1	F	F	F			F		93	63	46	94	100	1.6	7.41		84	41	27			143	16.3		19	101	1.6	1.4				15.1	2.24	0.08		29	100
	88.7	11	15	2	25	21	1	F	0	M	68	29.0	0	T	T	F			F		64	96	27	91	160	1	7.38		49	84	55			148	9.4	3.6	7	81	0.6	1	14	11	0.4	10.4	2.13	0.01		12	50
160	55.8	11	15	2	57	47	3	T	3	F	91	17.6	0	T	F	F	0.0500085		F		83	84	55	93	71	1.3	7.35	99	144	33	21		143	236	15.4		15	110	1.6	1.5				16.2	2.55		-1	10	5
163	70	9	15	5	46	51	3	T	2	F	85		0	F	F	T	0.300551		T		65	81	34	97	154	1.4	7.39	98	92	47	31	37.6		193	13.9	1.9	11	109	1.3	1.1	23	31	0.4	12.7	2.38	0.1	0	27	10
	67	9	14	7	40	34	3	F	0	M	80	26.5	1	T	F	T			F		69	91	43	81	84		7.38		34	45	28			36	55.1		16	91	2.7	1.4				15.6	2.5			40	100
	61.9	15	14	2	47	32	3	T	0	F	79	31.1	0	F	T	F			F		88	85	46	96	118									355	18.6		21	114	1.3	3.1				34.6	2.58			10	15
	66.5	15	14	5	50	39	3	T	3	F	80	30.7	1	T	T	T			T		61	119	43	92	96	0.6	7.5		148	53	43			272	8.6	2.6	13	93	5.3	1.1	20	6	0.3	12.5	2.44			14	0
165	75	11	15	2	53	30	2	F	0	F	82		1	F	F	T			F		60	87	44	90	90									245	7.4	3.5	15	105	1.6						3.01			347	150
	28.6	15	3	4	61	37	2	F	0	F	91		0	F	F	T			F		69	79	31	93	178	1.8	7.42		64	33	23		140	299	13.5		18	120	1				0.5		2.22		0	23	20
	109	18	14	2	29	34	2	F	0	F	69	40.7	1	F	F	T			F		82	90	54	88	98	1	7.49		77	44	34			260	11.8		17	99	1						3.45			20	200
	111.5	19	15	2	27	26	2	F	2	M	65	23.0	0	F	F	F			F		51	71	44	95	128	1.1	7.29		95	68	34			562	11.3	3	11	99	0.2	1.1	14	8	0.3	11.8	4.99	0.01		18	35
	80	14	15	2	37	40	3	F	1	F	80		0	F	T	T			F		88	100	48	94	196		7.45		197	35	25		129	254	14.7		16	87	0.6	1				10.4	2.87			10	0
183	70.9	7	15	3	54	47	3	T	0	M	74		0	F	T	F	0.0800248		F		72	90	45	94	114	2.3	7.32	75	49	45	26	37.8		196	13.9	2.9	13	116	1.1	1	44	78	0.2	10.7	4.14		0	13	35
	72.3	9	15	3	27	24	2	T	0	M	69		0	F	F	F	0.079986		F		73	74	11	97	105									185	9.4	2.8	12	104	0.7	2.7	10	5	0.2	26.6	2.86			4	36
160	61.3	9	15	6	36	30	3	T	0	F	76		0	F	T	T			F		75	81	33	89	86	1.8	7.36		71	36	21			51	9.6	2.3	11	106	0.6	1.4	433	493	7.7	14.6	2.48	0.03		12	45
170	63.2	14	15	2	29	31	0	F	3	M	65		0	F	F	F			T		58	71	44	91	62									160	7.6	1.9	8	101	0.7	1.4	20	8	0.8	14.9	2.65	0.01		10	5
	68.1	19	14	2	32	31	3	F	0	F	66	29.2	0	T	T	T			F		90	97	42	93	49									391	26.4	3.9	14	102	1.2	1.2	48	21	0.3	13	2.9			11	125
170	87.05	16	15	5	43	39	3	T	3	M	63	27.8	0	T	F	F	0.502547	0.425287	F	CVVHDF	119	96	61	92	71									100	8.8	4.2	22	86	1.6	2	1019	1930	2.5	22	2.41	0.04	-1	1279	0
	77	11	15	3	45	38	3	F	0	M	84		0	F	F	T	0.0300018		F		69	86	40	93	85									86	20.7		13	114	1	2.1				23	3.13			10	75
	58.8	15	13	2	50	48	3	F	3	F	86	24.3	0	F	F	F			F		87	90	52	89	115	1.9	7.36	61	38	45	27			294	13.5	3.6	18	106	0.8	1.2	55	47	1.1	12.7	3.82	0.01		17	0
150	55.8	14	15	2	32	33	3	F	0	F	84	43.1	0	F	T	T			F		87	88	46	92	88	2.6	7.19	35	29	36	19	37	130	290	13.7	3.9	15	91	1.1	1	54	31	0.2	11.2	2.17	2.5		16	30
	42.65	16	14	2	39	34	2	F	2	F	88	20.8	1	F	T	T			F		60	111	37	97	62	1.5	7.33		59	30	18			330	10.2		12	98	1.1	1				11.9	2.87			18	25
	71.9	16	15	5	34	26	3	F	0	M	60		0	F	T	F			F		85	98	62	93	250									25	3.2	3	14	95	0.7	1.5	111	48	4.3	16.5	3.43			14	400
157	50.8	15	15	3	45	32	1	F	0	F	75		1	F	F	F			F		47	103	29	95	84									227	7.8		16	93	3.3	2.2				22.9	3.16			108	0
157	100.55	13	15	3	45	51	3	T	3	F	67		1	T	T	F	0.348858		T	CVVHDF	66	71	37	97	80	0.9	7.3	97	85	41	25		137	141	15.7		12	100	1.9	1.2	25	11	0.5	13.9	1.16	0.09	-1	10	0
173	76.6	16	15	2	32	19	2	F	1	M	69	24.9	0	F	F	F	0.0200036		F		71	90	56	87	84									180	7.4	3.2	13	111	1.3	1.1	18	10	0.2	13.1	3.54	0.01	-3	11	30
173	79.6	17	15	3	38	40	3	F	1	M	86		1	F	F	F	0.0803948		T		71	86	46	99	96	0.8	7.46		83	44	32			266	15.9	3	13	99	1.2	1.3	18	17	0.6	14.6	2.99		6	10	10
152	54.8	19	11	4	41	37	4	F	3	F	77		1	F	T	T			T		64	118	72	83	176	1.5	7.35		30	35	23			341	14.7	4	20	103	2.7	1	37	45	0.3	12.2	3.29	0.02	-1	31	10
	81.2	9	8	12	48	26	2	F	3	M	66		1	T	T	T			F		60	99	38	95	161									38	4.1		14	94	3.5	1.9	70	50		19.6	2.18				20
	68	13	15	2	43	40	3	F	2	F	91		1	T	T	T	1.29282		F		78	108	38	91	154	1.3	7.28	23	19	31	18			183	11.9		20	92	1.9	1.1	30	14	0.5	11.7	3.48	0.18	-1	46	20
	75.2	10	15	3	37	30	1	F	0	F	71	36.8	1	F	F	T			F		60	83	46	91	74	1.5	7.39		43	50	31			216	4.7	3.3	14	99	1.9	1.3	32	16	0.7	13.8	2.97	0.05		56	50
150	62.3	5	3	4	70	54	4	F	3	F	71		0	T	F	T			F		68	89	52	93	89	1.3	7.36		118	32	24		135	176	13.7		11	108	0.6	1.2				13.6	2.67	0.28	0	13	12
	66	7	15	5	51	40	2	F	2	M	85	18.9	0	F	F	F			F		64	90	51	95	106	1	7.27		106	37	22		135	264	8.7	2.8	11	101	0.6	1.2	105	137	15.9	13.7	2.68		-2	18	25
	95.2	9	14	2	58	35	1	F	3	F	91	39.5	0	F	F	F	0.10004		F		65	82	37	93	109	1.5	7.38		111	40	25			388	23.2	2.1	15	98	0.7	1.7	12	15	0.4	19.1	2.37	0.02	0	11	10
165	99	12	15	6	38	28	3	F	3	F	66	27.7	1	F	T	F	0.0999983		F	CVVHDF	110	71	38	93	85	1.6	7.44		43	27	19	36.5		146	12.5	3	22	87	5.1	2.7	45	27	1.1	29.5	2.15		-1	10
	80.5	12	15	3	51	38	2	F	3	F	91		0	F	F	T			F		20	90	42	89	120									468	11.9		16	101	1	1				10.9	3.89			16	0
165	106.7	7	15	7	55	42	3	F	3	F	65	38.9	1	T	T	F			F		71	79	38	89	52	1.1	7.33	97	91	24	15		126	118	12.6		13	89	6.9	1.3				13.7	2.18		-1	37	0
180	113.8	14	15	3	37	39	0	F	2	M	83		1	T	T	T			F		48	93	47	95	87	0.9	7.39		151	41	26			169	5	3.3	12	106	1.1	1.1	15	8	0.3	12.3	2.97		0	15	5
	78.8	11	15	10	40	19	1	F	3	M	67		1	F	F	F			F		51	82	46	92	85									35	3.9		18	96	3.7	1.8	79	58	7.3	18.9	2.72			101
168	129.8	16	13	2	48	48	3	F	3	M	79		1	F	T	F	1.30104		T		46	84	34	71	158	1.5	7.28		60	42	32	38.2		209	8.5	3.9	9	98	1.1	1.1	81		0.5	13	3.57	0.05	0	1004	0
	61.9	17	12	3	38	39	2	F	2	F	84		0	F	T	T			F		73	87	31	89	77	1.5	7.3		29	34	25	36.8		188	6.8		14	101	1.1	1				11.2	2.91	0.06		18	35
175	53.3	14	15	4	47	23	3	F	2	M	88	19.1	1	T	T	F			F		51	100	27	93	117	0.7	7.43	99	161	34	24	35.7	131	117	3.8		14	99	1	1.3				14.2	2.46		0	32	20
168	58.1	10	15	3	33	30	4	F	0	M	67		0	T	F	T			F		69	80	39	96	102									204	11.5	3.1	11	97	0.6	1.7	103	127	3.3	18.6	2.51	0.56		11	30
	88.7	14	15	4	45	24	3	F	0	M	72	32.0	0	T	F	T			F		62	82	47	93	81									20	1.7	2.9	8	103	0.9	1	29	15	0.6	11.9	2.62			15	100
	74	17	11	2	37	32	3	F	2	F	83	25.2	1	F	T	T			F		74	132	58	89	131									239	8		17	93	1.3	1				10.8	2.48			23	25
	46	12	15	2	54	45	2	F	2	M	85	19.5	1	T	F	T	0.140034		F		56	100	28	99	107	1.6	7.34	29	24	28	23		136	188	7.5		17	100	1	1.7				18.3	2.01	0.05	0	20	7
	47.1	11	14	6	44	31	2	F	2	F	76		1	F	F	F			F		77	117	48	97	82	1.1	7.32		131	20	11		136	139	7.2	2.2	15	103	4.7	1.3	18	15	0.8	15.2	2.45		0	44	15
168	112.385	15	15	8	57	45	3	T	3	F	72	34.8	0	F	T	F	0.29967		F	CVVHDF	65	79	41	96	31	3.6	7.17	94	88	30	13	36.6	135	129	3.7		20	99	1.7	1.4	42	11	0.8	15	2.05		-1	10	0
170	56.9	21	3	4	56	54	4	F	1	M	83		0	F	T	F			T		97	101	28	86	142	1.6	7.51		69	22	18	36.6		154	16	3.3	16	94	0.9	1	36	17	0.4	12.4	2.4		-1	12	15
	83.5	17	15	5	49	26	1	F	2	M	87		0	T	F	F			F		51	93	43	93	90	0.8	7.42		167	38	25			301	9.3	2.5	13	102	1	1.3	268	218	11.2	14.8	2.34		0	17	25
157	55.5	12	15	2	45	46	3	F	1	F	74		0	F	F	F			F		85	71	44	98	111	0.8	7.35		132	31	19	37.8	134	163	11.7	2.6	9	108	0.6	1				11	2.15	0.01	-1	12	20
	72.7	9	15	2	31	43	4	F	0	F	61		0	F	F	F			F		109	89	12	88	114									234	7.9		14	98	0.7	1.3	117	46	1	15	3.42	1.4		10	50
	40.5	12	11	3	42	35	1	F	2	F	79		0	F	T	F			T		50	115	38	91	151									294	8.3	4.1	17	105	0.9	1	22	14	0.3	11.3	2.06	0.01		22	10
	53.3	10	12	3	47	37	4	F	3	M	70	3096.1	0	F	F	F	0.500313		T		74	95	50	90	126	0.6	7.14	94	60	35	27	36.8		380	23.9		16	98	0.7	1.1				11.7	1.98	0.11	1	17	0
	59.5	17	15	3	44	37	3	F	1	F	78	24.2	1	T	T	F			F		74	140	58	93	84	0.8	7.35	96	167	38	24		128	233	11.4	3.1	13	85	3.1	1	30	32	0.5	11	2.34	0.07		23	60
	48.2	10	15	3	38	23	1	F	0	F	69	17.7	1	F	F	F			F		60	106	68	91	71									162	8.7		14	101	1.1	1	159	194	5	10.9	3.5			19	20
	55.1	14	15	4	33	32	2	F	3	F	88		0	F	T	F			F		70	76	31	97	105									70	4	2.6	13	113	1.1	1.3	26	12	0.6	14.7	3.37			27	15
160	55.5	10	15	4	51	37	4	T	2	F	84		0	F	F	F	0.25025		T		68	83	37	93	145	0.6	7.24	97	40	52	30		119	198	13.2	3	12	81	0.2	1	55	39	0.3	12	2.36	0.06	0	10	0
	56.5	19	15	3	40	40	2	F	0	M	75	27.7	0	T	F	F			F		68	92	28	87	113		7.4		99	43	28			190	4.9	2.5	11	104	0.9	1.5	39	16	1	15.9	3.07		0	10	0
155	91.4667	9	15	3	76	46	3	F	3	F	75		1	F	T	T	0.0800051		F		60	98	32	93	92	1.6	7.19	98	80	34	19			153	12.5	2.3	14	103	2.8	1.3	19	8	0.6	14.2	3.14	0.04	-5	233	0
	71.95	11	15	2	39	27	2	F	0	F	91		0	T	F	T			F		53	67	31	93	79									148	8.6	3.2	14	97	0.9	1	136	259	0.9	11.3	3.32			13	35
170	58.5	15	11	2	36	27	2	F	1	M	64		0	F	F	F			F		53	101	47	95	131		7.4		45	42	27			258	8		13	96	0.7	1	66	22	0.4	11.3	3.06			10	15
	79.4	9	15	2	42	27	0	F	1	M	91		1	T	F	T			F		42	86	42	94	88									191	5.9	3.4	15	105	5	1.1				11.5	2.48			57	22
178	103.5	13	15	2	39	28	4	F	1	M	62	33.0	1	F	F	F			F		70	70	44	92	122	1.4	7.34	99	53	32	21	36.7	133	108	7.1		12	103	1.6	1.3	28	15	0.8	15.1	3.57	0.01	-1	12	20
	75	13	11	6	41	22	1	F	1	F	82		1	T	F	F			F		66	101	44	93	90	4.9	7.19	88	39	34	22	36.7	135	312	6.9		16	101	2.2	1.3				14.4	2.71	0.03	0	548
	70.95	21	14	6	40	22	4	T	0	M	89		0	F	F	F	0.150155		F		86	78	41	91	80	2	7.33	27	19	43	26	38.9		131	9.6		8	111	0.9	1.1				12.1	3.28			13	30
152	46.4	11	15	4	49	44	3	T	2	F	77		1	F	F	T	0.100008		F		75	78	51	86	121	1.2	7.28	77	47	49	40	37.1		124	9.2		10	95	1	2.1				23.6	3.56		11	11	15
	56.6	17	8	4	62	44	4	T	0	F	81		0	F	F	F			F		68	68	32	94	105	1.5	7.47		115	29	22	36.1		200	14.6		13	114	1	1.1				13	3.81			15	50
	51.4	15	15	3	37	41	4	F	0	F	83	24.3	1	T	T	T			F		65	86	35	99	142	1.8	7.33	70	43	36	24	37.1	134	259	9.9		12	100	0.9	1.1				12.4	2.93		0	11	30
	44.3	10	14	5	28	23	2	F	1	F	63		1	T	F	T			F		56	119	57	98	69									126	6.2		14	100	4.6	1.1	46	21		11.6	1.95	0.03	0	16
175	75	10	15	2	37	27	2	F	3	M	81		1	T	F	T	0.150023	0.04004	F		57	90	49	93	96									141	9.7	3.8	12	100	1.7	1.3	43	35	1.3	14.6	2.82	0.38	-1	114	0
	69.4	9	15	3	52	52	4	F	2	F	75		1	T	F	F			T		46	41	24	94	191		7.26		112	29	15	36.1		170	9.6		16	104	1	1	39	21	0.9	12.1	2.74	0.84	-1	19	30
173	65.9	18	14	2	34	37	4	F	1	M	85		0	T	T	F			F		64	101	58	91	184	4.6	7.48		80	35	27		133	401	13.7		15	94	1.1	1.7	728	579	0.8	18.7	3.51	0.35		24	14
165	63	13	15	5	49	26	2	F	3	M	91		1	T	F	F			F		65	69	24	91	175									144	7.3		15	91	3.8	2.4				24.8	3.3	0.09	7		15
191	103.75	9	15	2	33	50	4	F	3	M	61		0	F	F	T			T		83	83	52	93	98		7.25		235	48	22		130	101	8.5	3.1	13	99	1.2	1.4	51	27	2.2	14.8	2.74		-2	27	0
175	53	8	15	2	50	37	3	T	2	M	68		0	T	T	F			F		60	64	46	90	71									328	20.9	3.4	14	107	1.6	1.8	20	18	0.3	19.3	4.64	0.08	-3	37	0
165	77.5	13	15	2	29	29	2	F	3	M	77	26.6	1	T	F	T	0.130047		F		54	77	38	51	134	1.5	7.34	31	26	43	30	36.6		67	4.2		15	97	2.2	1.1				12.1	2.38	0.51	4	12
175	85.1	5	15	2	30	35	2	F	0	M	64	40.2	1	T	T	T			F		60	88	66	94	117									202	8.9		20	97	1.1	1.1				11.9	4.19			11
165	48.25	15.5	15	6	65	52	3	T	2	M	91	19.6	0	F	F	F	0.250427		F		63	58	31	91	90	1	7.33	63	38	39	31			408	10.4	2.7	13	102	0.3	1.1	27	23	0.2	11.9	2.63	0.1	4	10	10
	50.8	18	11	3	50	35	3	F	2	F	89		1	F	F	F			F		102	111	41	90	148	0.9	7.35		60	41	24			202	19.4		24	97	1	1.1				11.4	2.14			20	20
183	101.3	9	10	8	53	24	3	F	0	M	72	26.6	0	T	T	F	0.402711		F		73	57	24	79	119	1.1	7.3		129	44	23			150	6	2.4	12	106	2.4	1.3	15	10	0.6	14.3	2.28	0.1	-3	16	0
170	61.5	14	15	3	40	40	3	F	2	M	77		0	T	F	F			T		71	87	52	96	72	1.3	7.44		72	27	19			288	10.1	3.4	12	112	0.5	1.1	31	22	0.6	12.3	2.88	0.01	-1	10	0
173	88.45	14	14	2	54	32	1	F	1	M	63	30.0	0	T	F	F			F		56	83	43	88	130	0.8	7.31		42	37	26	36.7		256	5.9		15	97	1.6	1.3	13	10	0.5	14.2	2.63		0	24	35
	44.6	6	14	2	34	32	3	T	0	F	91		0	F	T	F			F		69	77	41	93	83									782	10.6		10	105	0.8	1.1	28	18	0.7	11.9	2.98			17	30
160	93.6333	14	15	6	64	45	3	F	2	F	60		0	F	F	F	0.321402		F		85	64	34	93	89	2.1	7.16	75	49	31	22	36	129	216	4.3	3.1	16	92	0.7	1.5	64	56	0.7	16.2	2.62		-1	10	20
	65.7	17	10	2	45	35	2	F	0	M	79		0	T	T	F			F		62	75	44	94	108	1.3	7.42		138	50	34			160	4.1		9	100	0.4	1.7				18.9	4.24			10	12
	48	12	15	3	51	34	3	T	2	F	91		1	T	F	F			F		48	80.5	37	90	84		7.43		80	27	19	36.4		150	5.6	3.5	16	91	1.3	1.7	29	14	1.6	19.2	3.24	0.01	-4	20	10
	97.5	17	15	2	35	29	4	F	2	M	87		0	F	F	F			F		66	109	51	93	127									390	13.9	2.7	17	96	1.4	1.4	25	11	0.4	16.3	2.84	0.12		10	20
165	67.3	21	15	2	39	39	3	F	2	M	91	25.0	0	F	F	F			F		86	72	35	90	90									255	10.6	3	12	98	0.8	3.4	44	39	0.4	36.5	3.62	0.04	7	24	30
	67	16	12	2	36	29	1	F	1	M	73		1	F	F	F			F		59	138	33	89	104									146	8.5	3.9	16	108	3.1	2.9	15	14	0.6	29.4	2.98	0.26		60	30
	133	15	15	3	47	32	2	F	3	F	67	56.9	1	F	F	F			F		72	87	42	90	108	1.4	7.46		75	63	46			308	10.1		14	91	2.1	1.1				13.3	2.57	0.02	17	245	15
	86	12	15	3	39	34	3	F	0	M	71	29.2	1	T	F	T			F		88	85	44	98	106		7.39		118	29	20			382	17.8		18	101	1.4	1.4				14.9	2.05		-2	11	30
	51.9	16	15	3	41	31	3	F	0	F	75	20.5	1	F	F	T			F		84	88	54	88	145									56	5.7		14	105	1						2.06			15	550
165	52.7	13	15	2	51	39	3	F	2	F	74	19.1	0	T	F	F			F		97	81	47	83	145	2	7.25		41	58	27			377	26.4		12	102	0.7	1.7	248	110	0.5	18.7	2.2	0.17		10	23
180	78.1	17	15	5	46	40	1	T	2	M	80		0	F	T	T	0.259736		F		68	89	36	100	66	1	7.27	96	126	33	20		139	349	9.9	3.3	11	104	0.6	1.3	8	7	0.6	14	2.49		-2	10	0
175	76.05	14	15	3	40	35	3	F	2	M	75		0	T	T	F			F		69	88	43	97	90	0.7	7.31	97	108	39	22		131	104	16.7		8	106	0.4	1.3				14.7	2.87		-2	10	15
175	90	14	14	5	45	38	2	F	1	M	78	26.6	0	F	F	T			F		89	98	56	89	119	0.8	7.21	87	56	63	44	36.7		151	4.2		14	89	1.1	1.9	32	37	0.7	20.2	3.48	0.01	11	28	50
165	48.5	19	11	4	62	36	2	F	2	F	73		0	F	F	F			F		74	83.5	50	83	65	0.6	7.42		60	31	21	36.1		326	8		19	94	0.6	1.3				14.9	2.59	0.01	-1	10	6
	144.9	13	15	7	45	27	2	F	2	F	78	48.0	1	F	F	T	0.179861		F		71	76	49	85	108	0.9	7.24		30	35	18	36.4		282	5.1		16	95	5	1.5				16.5	2.37			101	75
160	75.5	15	15	4	37	44	2	F	2	F	73		0	F	F	F			F		65	82	48	88	104		7.43	99	161	50	34			308	10	3.4	13	100	0.5	1.1	21	24	0.3	11.7	3.67	0.01	0	15	12
183	80.75	9	15	3	34	39	2	F	3	M	68		0	F	F	T			F		70	77	52	92	86	1	7.37	97	116	40	27		130	811	8.2	2.7	12	101	0.8	3.4	23	17	0.5	33.2	2.43		-2	10	0
173	93.7	7	15	3	54	38	2	F	3	M	79		1	F	F	F	0.501066		F		55	70	46	96	106	1.3	7.05		86	30	16	32.4		158	8.6	2.8	16	107	2	1.2	223	218	0.8	12.9	4.47	0.23	-10	46	5
	66.9	7	15	4	35	41	2	F	2	F	85	27.4	1	F	T	T			F		44	121	44	99	176	1.5	7.33	41	26	26	19			175	5.7	2.9	14	102	2.1	1	18	11	0.2	11.2	2.46		0	23	10
150	48.3	10	11	2	54	33	3	F	1	F	91		1	F	F	T			F		57	84	18	95	120									145	3.8	2.6	14	117	1.8	2	31	27	0.8	21.3	2.48	0.27			14
175	128.1	13	15	5	39	30	3	F	2	M	72		1	T	F	T			F		60	93	39	95	82	1	7.36	98	131	32	23		135	83	6.5		13	109	1	1.5				16.3	2.57		-1	16	23
	32.7	19	7	3	62	51	3	F	0	F	91		0	F	T	F			F		79	81	35	91	63									315	12.8		9	93	0.7	1.1				11.5	3.59			10	25
157	66.5	16	15	3	35	30	3	F	1	F	74		0	F	T	T			F		71	52	28	88	185	2.7	7.31		52	45	24			234	9.5		12	95	0.6	1.2				14.3	4.11		-3	15	100
	98	20	15	5	34	38	2	F	0	M	75	27.4	1	F	F	T			F		79	73	42	96	114									24	6.9		14	100	1.4	1.3				13.6	2.8	0.01		12	75
163	77.4	13	15	2	39	31	3	F	2	M	73	31.7	1	T	T	T			F		75	77	37	84	84									93	6.3	2.2	8	98	0.9	1.3	24	23	1.3	14.7	2.39			23	20
	72.6	14	15	6	48	30	3	F	1	M	91		1	T	F	T			F		60	97	46	93	87	1.4	7.33	77	45	40	22			158	11.8	3	13	103	1.5	1.5	59	54	0.7	16.7	3.44	0.03	-1	27	10
163	57.85	5	3	5	64	50	2	F	0	F	79	19.9	0	T	T	T			F		60	98	40.5	93	76	0.7	7.33	94	81	41	26	36.7	140	93	5.7		9	111	0.5	1.2				12.9	3		0	11	30
	74.5	16	15	4	54	35	3	F	1	M	79	25.9	0	F	T	F			F		79	81	41	79	60	2.9	7.44		111	16	13	36.1	125	220	18.6	2.6	14	99	0.5	1.7	66	73	7.5	18.2	2.84		-7	11	10
180	87	12	15	2	38	35	4	F	2	M	85		0	F	F	F			F		74	71	38	89	143	2.1	7.31		99	51	31			187	17.3		11	101	1.1	1.1	55	22	0.5	13.1	2.58	0.01	3	20	7
180	57	17	15	3	70	52	3	T	2	M	83	17.5	0	F	F	F	0.500635		F		87	67	30	87	77	1.6	7.28	78	44	39	21			97	4.5	2.6	14	105	0.9	1.1	22	12	0.4	12	2.7	0.04	-1	1031	10
	41.5	15	15	3	35	31	2	F	0	F	77	20.9	0	F	F	T	0.0300033		F		67	102	34	94	63									237	10.2	2.6	11	100	0.9	1	37	21	0.2	11.3	2.67			15	50
173	95	14	15	4	46	33	4	F	1	M	61		0	T	F	F			F		62	84	32	97	112	1.4	7.28		86	34	22		136	116	6.9	2.5	11	99	1.9	1.6	34	19	3.2	17.8	2.62	0.01	-1	23	40
		20	15	4	51	35	2	T	0	F	74		1	F	F	F	0.300277		F		66	86	44	98	105	1.5	7.23		31	23	11			138	8.7		16	109	1.7	1	27	9	0.9	11.3	2.53			16	50
168	74	14	15	3	78	42	4	F	2	M	89	26.7	0	F	F	F	0.327158		T		93	81	42	90	124	1.5	7.24		133	32	23	36.8		117	15.1		11	116	0.9	1.3			1.1	14.7	2.14		-1	17	10
	51.7	10	15	5	37	22	3	F	0	M	87		1	F	T	F			F		60	82	25	83	47									50	12.6		11	105	2.1	1	24	48	0.5	12.3	2.17	0.12		67	15
168	74.5	3	15	5	42	51	2	F	2	M	81	24.3	0	T	F	F	0.100075		T	CVVHDF	56	79	50	98	95	1	7.26	93	61	30	22	35.4	133	95	8.9		10	104	1.1	1				11.1	2.21	0.03	-1	12	5
168	98.9	20	15	4	49	50	3	F	3	M	65		1	F	T	F			T		87	98	61	95	106	2.8	7.3		25	37	27	36.6	144	93	6.2	3.4	14	99	4.1	1.1	630	306	0.4	11.9	2.75	0.38	0	102	0
	63.9	16	13	4	46	35	3	F	3	F	72	21.4	0	F	F	T			F		58	86	24	72	63	1.8	7.2	24	24	39	22	35.9		81	7.7	3.4	14	94	1.6		1239	653	0.8		2.25		-2	13	5
	68	12	15	3	51	31	3	F	0	M	77	29.3	0	F	F	F	0.202932		F		74	83	35	92	101	1.6	7.42		31	24	18	36.7		126	9.2	1.6	11	109	0.7	1.4	16	10	1.6	15.4	2.42	0.01		10	125
	87	13	15	3	32	22	2	T	0	M	69	34.3	0	F	T	T	0.0700476		F		71	74	43	86	175									37	4.2	2.6	13	94	0.3	1.5	42	18	1.5	16.1	2.46			10	60
163	84	13	15	5	65	49	4	F	3	F	86	30.9	1	T	F	T	0.499529		F		81	78	34	91	140	1.5	7.12	47	41	29	13	36.7	136	124	19		16	105	1.6	1	55	18	0.4	10.6	2.08		-1	193	0
180	68.4	15	15	3	46	32	3	F	0	M	81		1	F	F	F			F		85	100	47	88	87									175	18.9	2.7	15	108	2.3	1.3	17	12	0.3	14.6	2.76			17	40
	57	10	15	2	50	31	4	F	0	M	85		0	F	F	F			F		69	88	42	94	96									119	1.2	3.5	14	105	0.8	1.1	38	10	0.2	13.1	3.39			10	100
163	88.9	10	15	2	50	47	3	F	3	F	79	29.9	0	F	T	T	0.140131		F		72	90	38	96	196	1.7	7.45	98	81	26	21			394	11.8		16	103	1.7	1.9				20.9	2.19		-1	21	8
173	75.4	15	15	2	35	43	4	F	2	M	77	25.8	1	T	F	F			F		84	72	35	91	143	5	7.25		16	37	25			145	15.1	3.2	12	90	1.4	1.4	28	14	1	15.6	3.48	0.02		28	15
188	80	17	15	3	46	39	4	T	2	M	88		1	F	F	F	0.060024		F		58	78	38	90	71	3.1	7.42		50	25	21			65	2.2	2.6	16	94	2.4	2.1	107	57	1	22.1	2.46		0	508	10
	70.4	11	15	5	55	37	3	T	3	M	77	26.4	0	T	F	T	2.59943		F		73	83	51	90	94	2.5	7.23	52	34	31	14	37.2		118	5.3	3.8	14	106	1.8	1.1	88	41	0.7	11.5	3.54	0.54		36	5
155	82.9	15	15	3	65	41	3	F	3	F	79	29.2	0	F	F	F	0.0900325		F		50	90	38	92	147	1.3	7.18	77	42	39	21	37.3		195	7.1		13	98	1	1.1	18	13	0.4	12.2	2.97	0.02	-2	13	0
157	112.15	16	15	4	33	33	4	F	3	F	61	45.1	0	F	T	T			F		80	88	40	96	103	1.6	7.2		94	47	27			252	13.5		14	99	1	1.2				12.6	1.87		-1	17	5
	78.2	15	15	3	36	24	3	F	0	F	64	32.8	0	F	T	F			F		73	107	49	92	135									79	10.7		16	102	0.7	1.2	12	20	0.2	13.2	2.82			20	200
178	90.85	12	15	5	39	31	3	F	1	M	73		0	F	T	T			F		58	92	40	95	71	0.9	7.32	97	112	32	22		135	197	9.2		10	103	0.9	1.3				15	2.78		-1	10	20
	59	10	13	2	47	31	0	F	2	F	91		0	F	F	T			F		53	88	36	96	164									88	7.9	2.1			0.9						3.94			16	20
	76.1	11	15	3	60	32	4	F	1	M	75	31.5	1	T	T	T			F		98	89	49	97	103									96	15.3	3	13	101	2.9	1.1	22	19	0.7	12.4	2.82	0.01		23	0
	90	9	15	3	44	36	2	F	2	M	84		1	F	F	F	0.200241		F		44	78	49	95	87	1.4	7.38	97	49	30	21		140	111	5.9		10	114	1.9	1.2				14.1	2.94		-1	31	10
	50.6667	6	7	4	53	49	4	F	1	M	81		1	T	F	F			F		99	79	48	95	153	1.4	7.44		155	30	21	37.8		195	13		12	112	1.1	1.3	58	22	0.4	14.3	2.53			17	15
	54.1	17	9	3	33	28	3	F	0	M	67	22.1	0	F	F	F			F		83	99	55	82	90	0.7	7.22		38	80	40			248	13		5	98	0.6	1				10.9	1.71			11	25
		11	13	2	33	28	2	F	0	F	91		0	F	F	F			F		60	127	45	91	110									261	8.1		14	95	0.5	1.1	19	10	0.6	11.5	4.15			15	150
157	81.5	16	15	7	39	40	3	F	2	F	71	31.9	1	T	T	T		0.020013	F		76	80	44	92	75	1.7	7.3	97	91	28	19		133	109	10.5		14	105	0.9	1.2				12.5	2.35		-1		5
	79	15	15	6	37	28	3	F	0	M	91	26.6	1	F	T	F			F		63	81	33	99	158	1.5	7.44	97	43	31	23	35.6		35	8.4		11	96	2.2	1.3				14.8	2.06	0.2	0	41	25
152	51.4	14	15	8	39	30	3	F	2	F	84		1	F	T	T			F		48	104	34	93	60	1.9	7.43	95	79	35	27	36.1		5	6.8	3.1	12	102	2	1.4	31	35	1.4	15.9	2.59	0.03	1		0
	58.2	14	9	3	45	44	4	F	3	M	72		1	T	T	T			F		94	91	63	86	124									205	9.5		15	107	1.8	1.1	178	51		12.5	3.24	2.54		19	-1800
173	62.2	13	8	8	52	33	2	F	2	F	60		0	F	F	F			T		68	84	55	96	118	1.4	7.19	92	81	38	21			574	14.8		21	101	3.2	1.3				14	2.48		-1	10	0
	60	10	15	2	37	21	2	F	0	M	74	21.3	0	F	F	F			F		57	113	50	93	99	3	7.39		155	39	27	36.9	137	286	17.5		12	105	0.7	1				10.8	3.13			21	80
	76.5	20	15	2	29	28	3	F	2	M	91	25.8	0	T	F	F			F		71	95	54	90	117	1.8	7.42	47	27	36	24			473	15.3	3.2	14	100	1.4	1.4	17	14	0.5	14.8	4.09			17	25
168	76.4	11	14	2	50	35	2	F	3	M	67		1	F	T	F			F		49	80	27	96	113	0.8	7.32		90	33	21	37		222	10.7	2.9	14	98	3.9	1.5	30	33	0.6	16.8	2.96	0.22	-3	327	0
	62.3	8	14	8	63	38	2	T	0	F	83		0	T	F	F	0.599581	0.363315	F		32	90	35	96	36	1.2	7.3	92	60	30	18	32.7	148	89	6.2	2.5	8	108	1	1.1	34	37		11.7	3.13	0.02	-2	12	30
178	109	6	15	5	50	38	2	T	3	M	72		1	F	F	F	0.120055		T		53	83	47	93	34	1.1	7.05	84	30	38	24			151	9.3	3.3	8	99	1.2	1.1	21	15	0.3	12.3	3.4	0.02	-1	17	10
	52.3	9	6	3	56	40	0	F	3	M	76		0	F	T	T			F		59	83	52	98	142									184	8.3		14	121	0.9	1.1				11.8	3.22		0	10	0
155	78	12	15	6	60	37	4	T	1	F	63	27.6	0	F	F	F	0.303638		F		69	79	47	100	122	1.9	7.27		139	29	17	36.7	134	336	44.5	2.6	16	106	0.9	1.8	99	94	6.2	19.4	2.76		-4	11	45
168	61	10	15	7	29	47	2	F	0	M	83		0	T	F	F	0.270407		F		70	82	49	98	100	1.1	7.29	67	34	43	25	36.7		90	12.3	2.6	9	108	0.6	1.2	22	13	1.1	13.2	3.57	0.16		18	20
173	65.5	12	15	3	49	32	2	F	3	M	80		1	F	F	T			F		63	76	34	92	156									242	11.6		17	84	2	1.4				15.2	3.31			101	15
165	81	10	15	5	35	45	3	F	3	F	71	31.0	0	F	F	F			F		73	93	48	93	79	0.9	7.3	96	76	39	29		133	96	7.4		10	96	0.8	1.1	23	11	0.2	12.4	2.4	0.01	0	12	5
	83	10	14	2	31	30	3	F	0	F	65	30.1	0	F	F	F			F		119	109	49	90										230	9.6	3.3	11	96	0.5	1.1	26	30	0.2	12.5	3.17			12	70
166	66.95	10	15	11	65	47	4	F	3	M	80		1	T	T	T		0.0200112	F		78	85	23	83	61	1.2	7.29	94	68	36	20	35.9	137	101	14.3		17	110	3.9	1.5				17.1	2.03		-1		0
168	55.9	14	15	5	47	30	3	F	0	F	88		0	F	F	T			F		62	91	24	87	159	4.1	7.46		523	33	24			91	6.2		16	97	1.2	2	55	35	1.4	21.5	2.91	0.09		21	20
173	74.8333	11	15	2	43	41	4	F	2	M	87		0	F	F	F			T		91	96	59	96	91		7.41		180	35	25			162	9.4		13	103	0.7	1.2	72	34		14.1	3.14	0.01	1	24	15
	66.7333	16	15	4	44	41	3	F	3	F	84	25.6	1	F	T	F			F		96	92	40	90	131									674	24.7	3.2	16	108	1	1.5	16	12	0.5	16.5	4.59			17	25
152	56.6	16	15	2	30	30	2	F	1	F	85		1	T	T	T			F		78	100	38	92	155	0.9	7.38	87	59	37	23			192	5.5		17	104	1.6	1				10.5	2.7	0.09		44	0
	69.7	19	15	3	39	38	3	F	1	M	91		1	F	F	F			F		100	90	28	82	117	1.8	7.41	62	31	22	19	38.1		112	6.2		16	96	1.8	2.9				31.1	3.4		-1	50	20
163	68.6333	20	15	2	36	32	3	F	2	F	83	23.8	0	F	F	F			F		86	82	48	84	73		7.4	68	42	49	31			141	12.6	2.9	12	93	0.8	1.3	194	198	0.8	14.3	2.27	0.17		10	0
	50.6	7	12	5	59	35	4	T	0	F	77	22.5	1	F	T	T			F		56	90	44	96	57									221	22.3	2.1	18	118	2.7	1.2	57	45	0.3	13	3.46			10	60
	105.5	15	15	7	68	39	4	F	3	M	81		1	F	T	T			F		104	99	38	95	261	3.2	7.37		51	26	16			53	35.9	2.4	16	100	3	1.1	49	10	1.7	12.4	2.3			100	25
	53.8	11	15	3	32	27	3	F	0	F	65	22.5	0	F	F	F	0.110066		F		85	87	48	91	108									166	12.6	3.1	11	99	0.7	1.5	15		0.6	16	2.65			10	200
188	62.2	18	15	3	42	29	3	F	0	M	61	18.7	0	F	F	T			F		98	100	26	94	106		7.37		50	23	14	36.3	141	348	13.6	3	21	94	3	1.1	19	11	0.2	11.4	3.07			10	60
160	57.4333	11	15	4	44	43	3	T	1	F	80	23.5	1	T	F	F			F		57	85	27	88	117	1.7	7.32		60	39	24	37.3		206	19.2		18	87	2.1	1.4				15.2	2.23			15	30
	86.7333	12	15	2	40	42	3	F	2	F	61		0	F	F	T			F		81	86	24	93	127									248	9.4		12	100	0.5	1.1	58	73	2.5	13.2	3.38	0.01		4	5
	76.6	11	15	3	44	30	4	F	2	M	72		1	T	T	F			F		67	96	40	96	110									506	19.2	2.7	16	105	2.7	1.1	9	5	0.2	13.3	2.7			11	10
137	107.5	14	15	2	40	36	3	F	2	F	73	43.9	1	T	T	F			F		63	87	37	94	77	1	7.42		35	36	25			249	12.7		18	103	1.4	1.1				12.4	2.27	0.05		20	10
165	91	14	15	5	65	40	2	F	3	F	72	35.8	0	T	T	F	0.100014		F		63	88	50	95	76	1.4	7.26	83	57	31	19		125	113	8.1		13	99	0.7	1.2	27	16	1.2	12.9	2.06		-1		0
150	46.3	18	15	3	36	38	3	F	2	F	83		1	F	F	F			F		74	91	46	87	168	1	7.27	94	77	48	23			575	13.5		13	95	1	1.1				11.4	2.55		-4	202	10
	73	16	15	5	47	38	3	F	2	F	89	28.6	0	T	T	T	0.219947		F		64	97	60	90	215	2.9	6.82	96	51	23	12	34.2	145	78	8.9	3.5	12	106	0.9	1.1	534	430	0.3	12.1	2.66	0.98	-1	11	20
173	65.1	17	15	2	45	37	2	F	1	M	62	21.9	0	F	F	F			F		39	74	42	93	119		7.44		168	24	22	36.7		215	9.6		19	105	1	1				10.7	3.69		0	20	15
	82.1	13	15	2	49	36	3	F	3	M	87	23.8	1	F	F	F			F		80	95	51	90	123									247	13.8		17	106	2.5	1.2				13	2.42			20	5
185	95.4	14	15	9	42	37	3	F	2	M	60		0	F	F	F	0.0500044	0.0399998	T		80	93	52	92	71	2.2	7.01	52	28	27	15		140	89	14	3.4	7	108	1.1	1.2	26	21	0.7	13.6	2.62		-1	22	0
168	66.5	11	14	2	41	40	3	F	0	M	85		0	F	F	F			F		62	83	12	93	92									269	5.3	3.4	16	91	4	1.5	24	11	1.4	16.9	4.06	0.19		535	50
	70	13	3	2	56	51	4	F	2	F	67		0	F	F	F			T		83	103	36	95	145	2.1	7.31	98	173	30	21	32.2	132	217	9.7	3.8	9	107	0.4	1				12.3	2.46		-1	14	0
	72.8	16	15	3	46	29	2	F	0	M	63	19.1	1	F	F	F			F		98	87	49	91	93	2	7.31		52	29	19			171	7.4		14	111	2						2.18	0.23	-3	22	200
	70.7	10	15	7	35	27	2	F	0	F	65		0	F	T	F			F		61	81	36	95	67	2.5	7.45		39	42	30			54	3.5	1.9	12	96	2.5	2.4	57	35	3.7	26.6	1.94			330	10
180	74.8	20	15	3	41	30	2	F	3	M	91	23.8	1	T	F	F			F		65	104	44	93	123									133	9		14	101	1.8	1.7				18.3	2.47	0.13		49	5
	43.5	14	15	4	28	24	3	F	1	F	61	13.5	0	F	F	F	0.423913		F		66	81	55	93	168	1.4	7.31	49	30	23	14	36.4		260	11	1.8	15	112	0.6	4.8	20	17	0.2	53.5	1.79	0.01	-10	12	0
	61.2	12	15	4	44	42	3	F	1	M	84		0	F	F	F	0.27008		F		73	82	38	86	83	2.1	7.32	12	13	42	27			279	11.2	2.7	12	104	0.8	1.4	29	10	1.4	15.5	3.18			10	20
	82.2	20	15	2	65	50	3	T	3	M	91	22.0	0	T	F	F	0.40259		F	CVVHDF	80	72	37	89	73	3.8	7.16	34	26	25	11	37.6	137	158	10.7		20	103	1.7	1.6				17.2	2.81	0.11	-1	100	0
147	138.95	15	15	2	25	29	3	F	2	F	65		0	F	T	F			T		69	94	32	79	129		7.27		84	79	38			315	15.9		12	99	0.7	1				11.5	4.5			19	25
	78.2	12	13	4	35	34	2	T	2	F	89		0	F	F	F	0.0600011		F		75	70	39	95	99		7.36		32	43	25			208	10.9	2.8	13	107	0.4	1.3	20	10	0.3	14.1	3.28	0.01		10	10
152	70.45	16	15	5	50	47	4	T	3	F	70	29.3	1	F	F	F	0.100067		F		92	71	42	96	78	1	7.38	89	55	32	23			311	5.8	2	10	110	1.5	1	13	8	0.4	11.2	1.86		-1	20	5
152	68.6	14	15	6	32	34	3	T	2	F	68	29.8	1	F	F	T	0.240002		F		75	82	43	92	127	2.4	7.28	40	31	47	23			396	9.5	2.8	19	90	2.4	3.7	50	44	1.2	39	2.42		0	23	20
	50	14	14	2	35	32	1	F	2	M	80	17.8	0	F	F	T			F		63	88	39	90	82									309	10.2	3.6	17	100	1.3	1.5	25	7	0.2	16.8	2.83	0.01	2	20	25
155	51.2667	16	15	3	40	35	4	F	2	F	87		0	T	F	F			F		43	71	29	91	141	1.3	7.24	95	88	34	15		138	222	11.1		11	106	1.4	1				11.1	3.41	0.3		24	10
		15	15	3	50	37	3	T	0	F	75		0	F	F	F			F		72	84	45	93	150									297	14.3	2.8	13	89	0.8	1	48	65	4.3	11.7	2.44			12	20
180	78.7	11	12	3	39	27	2	F	2	M	68	24.5	0	T	T	F			F		69	82	46	91	207		7.33		35	51	33			206	11.6	2.2	11	93	1.2	1.7	39	16	0.3	18.7	2.43		4	17	20
	63.3	13	14	5	36	25	2	F	0	M	73		0	T	T	T	0.501517		F		69	98	42	92	138									225	3.7	2.7	17	96	0.6	1	23	14	0.7	10.4	3.19			10	800
	49.95	12	7	3	52	45	2	F	0	F	83		0	F	F	F			F		68	80	30	95	104	0.7	7.41		138	36	24		132	192	6.7	2.7	8	96	0.5	1.2				14	3	0.01	0	10	0
178	130.6	21	15	6	43	48	4	T	3	F	62		0	F	F	F	0.150137		F		67	91	41	94	101	1.3	7.3	72	42	56	32	37.2	140	106	9.1	3.4	6	102	0.7	1.2	59	65	0.3	12.6	2.99	0.04	3	12	0
173	74.3	11	14	6	52	37	2	T	3	M	74		1	T	F	T	0.05001		F		71	94	46	91	83									161	5.4	3.1	15	94	1.8	1.3	38	52	4.9	14.2	3.32			16	30
163	56.3	15	15	4	45	37	4	F	1	M	83	21.2	1	T	T	T			F		60	76	31	90	139	1.4	7.37	90	60	32	21	39.4		114	8.2		18	97	1.2	1.5	39	24	0.7	16.3	3.71	0.15	-1	10	20
	35.3	13	14	3	43	32	2	F	0	F	91	15.2	0	F	F	F			F		73	130	40	93	106									54	33		12	105	0.9	1.3				14.2	2.4			21	25
152	49.6	10	15	3	49	47	3	F	3	F	88		1	F	F	T			F		64	95	44	92	89	0.8	7.38		85	35	22	36.5	143	326	11.5	1.9	12	114	2.1	1	12	8		11.3	2.14		-1	22	5
	109	12	15	4	47	37	1	F	3	M	64	33.2	1	T	T	T	0.200531		F	CVVHDF	73	80	46	90	77	0.9	7.34		81	42	24			201	9.5		19	91	4.9	1.4				14.9	3.5		-1	100	0
	45.9	15	15	4	66	49	2	F	0	M	82		0	F	F	F			T		70	93	43	82	94	0.8	7.11		64	68	26	36.6		214	5.7		11	91	0.8						2.03	0.02	-4	11	15
170	70.15	17	15	2	32	28	3	F	2	F	87		1	T	F	F			F		63	108	38	90	102	1	7.46	95	75	34	25			300	13.7		17	105	1.5	1				12	3.05	0.14		31	11
	65.5	14	15	3	35	38	2	F	3	F	85		0	T	F	F	0.0900055		F		76	80	45	86	92									224	7.3		18	98	1.2	1.3	22	8	0.7	13.9	2.27	0.04		13	20
	100	12	12	3	50	48	4	F	3	F	76		0	F	T	F			T		66	113	50	89	100	1.3	7.2	32	26	78	46			245	15.1		10	98	0.7	1.1		19	0.4	12.5	4.66	0.03	12	15	10
168	61.4	20	15	2	40	38	3	F	2	M	86	18.0	1	F	F	F	0.100156	0.0200082	F		76	92	42	84	126									281	15.9	3	15	105	1.9	1.1	36	25	0.7	12.2	2.28		0	39	10
	75	15	15	2	35	25	2	F	2	F	76		0	T	T	T			F		57	88	32	91	115	0.6	7.33		90	46	25	38.8		206	6		15	101	1.2	1	70	59	0.2	10.6	2.66		0	29	10
	82.8	21	14	3	42	43	2	F	3	F	61	34.6	0	F	F	F			F		97	89	32	94	88	3.6	7.54		85	24	21			137	4.2	2.4	14	101	0.9	1.6	43	18	1.4	18.1	2.22		0	12	-50
		14	9	3	35	30	3	F	0	F	83		0	F	F	F			F		68	111	46	95	107									423	12.8		8	96	0.5						2.55			10	30
	101.2	12	15	2	35	34	3	F	2	F	61	39.1	0	F	F	T			F		96	110	56	91	109	1.3	7.37		48	46	28			235	15		16	99	0.8						2.91			10	20
165	85.6667	8	15	2	49	22	1	F	0	F	91		0	F	F	T			F		43	89	26	90	93									291	5.9		13	103	1.6	3.5				34.5	3.46	0.04		32	45
	81.7	9	14	4	46	43	3	F	3	M	74		1	T	F	F			F		80	72	29	85	94		7.43		63	53	36	36.7		105	4.5		13	95	3.7	1.5				17	2.53	0.32	8	10	5
	50.6	9	15	6	71	54	4	T	3	F	80	30.5	1	F	T	T	0.20013		F		61	70	31	91		2.4	7.32	37	25	31	18	36.8		460	10.8		17	108	1						2.15		-6	11	18
	83	11	15	3	62	42	3	F	3	F	73	50.9	1	F	F	F			F		96	79	40	90	123									259	19.1		25	76	2	1.4	33	16	0.9	14.8	3.33			19	15
	71.7	11	15	4	42	28	4	T	3	M	66	30.4	1	T	T	T	4.39624		F		88	90	43	90	126	4.3	7.28		23	47	24	38.5		202	14.5	3.2	16	97	3.3	1.3	23	7	0.6	14.4	2.48	3.17		28
163	78	15.5	9	5	72	53	3	T	3	M	83		0	F	F	F	0.500782		T		51	57	13	77	122	2.4	6.98		71	30	12	37	130	158	2.8		14	101	1.2	1.5				16	2.06	0.01	-1		5
170	71.55	16	15	2	47	39	4	F	0	M	78	28.0	1	F	F	F			F		84	81	47	92	97	3	7.55		71	34	31			264	12.2	2.3	12	101	1.1	1.5	22	20	0.9	17	2.61	0.01		14	110
	79.4	15	9	3	35	32	3	F	2	M	81		0	F	F	F			F		54	103	43	92	120									198	14.8	4.3	16	99	0.8	1.1	15	11	1	12.4	4.34	0.01	1	10	10
	77.2	16	14	2	33	34	2	F	0	F	91	30.1	0	F	T	T			F		87	96	40	95	141	2.8	7.4		28	53	34	36.5		410	10.6		11	94	0.9	1.2	32	17	0.5	12.7	3.12			18	32
	71.7	13	15	4	64	28	2	T	2	F	70	33.8	1	F	F	F	0.818166		F		59	92	37	93	137	1.6	7.28		34	28	14			220	0.7	2	17	108	2.1	1.3	36	144	2.1	14.5	2.62			12	45
	63.2	12	15	8	39	26	2	T	1	M	62	25.8	0	F	F	F	0.0900301		F		59	90	46	92	127	1.2	7.36		57	39	23	36.4		8	3.9	2.5	11	103	1.6	1.5	25	17	0.7	16	1.73			18	150
178	63	11	15	5	38	34	2	T	2	M	71	20.9	0	T	F	T	0.20029		F		60	74	46	92	111	1.6	7.31	69	39	36	21			146	8.4		15	102	1.1	3.8	92	100	0.8	42.3	3.65	0.04	-5	17	5
178	79.4	11	15	4	51	48	3	F	3	M	65		0	T	T	F	0.202163		F		101	83	47	95	116	0.9	7.14		38	23	11			174	10.2	2.1	17	99	0.9	1	60	29	0.3	10.3	2.27		-10	11	0
173	80.2	17	15	5	72	54	4	F	1	M	79		0	T	F	T			F		64	88	53	78	137		7.34		140	53	30			98	2	3.2	15	104	1.5	1.6	35	36	0.8	17.8	2.6	0.65	1	33	20
150	46.55	14	15	2	46	38	3	F	3	F	91		0	T	F	T			F		69	93	46	89	127									293	12	3.3	14	102	1.5	1.3	52	14	0.8	15.1	3.09	5.35		30	0
168	72.6667	16	15	2	22	38	2	F	2	F	77		0	T	F	F			T		74	114	54	89	122		7.47		95	34	27			188	10.3		10	100	0.5	1.1				12	3.65		2	10	5
	97.8	13	15	2	54	38	2	F	3	F	73	37.8	0	F	T	T			F		92	99	54	81	131	1.8	7.31		28	54	35			375	9.6	3.4	18	99	0.8	1.2	26	21	3.9	12.7	2.55	0.01		10	0
152	73.05	13	15	9	35	42	3	F	3	F	70		1	T	F	F	1.00728	0.0706066	F	CVVHDF	82	83	40	94	87	1.3	7.17	92	64	31	19	37.9	130	19	11.7		12	102	0.9	1.1				12.1	1.87		-1	124	0
	87.95	16	3	2	56	39	3	F	2	M	75	25.1	0	F	F	F			T		68	107	54	92	126									141	16.1	3.3	13	105	1.3	2				21.3	4.68		0	27	25
185	82.5	10	15	2	35	29	1	F	2	M	81	24.8	0	F	F	T	0.180086		F		59	94	63	82	88	1.3	7.45		62	33	24			403	10.1	2.9	14	101	0.8		29	18	0.3		2	0.05	-12	13	15
	88.7	5	15	3	80	48	1	F	2	M	66	27.2	0	T	F	T	0.150142		F		58	63	35	93	92	1.1	7.29		97	33	23	35.2		174	8	3.5	15	91	1.1	1.4	34	28	0.7	14.8	2.52	0.09	0	28	60
173	79	12	10	2	40	40	3	F	0	F	88	37.5	1	F	F	F			F		71	109	39	94	140	1.8	7.43		42	43	31	36.7		153	15.3	3.5	17	96	1.6	1.1	22	22	0.8	12.1	3.65	0.05		22	70
	59	9	15	3	27	35	3	F	2	F	75	23.8	0	F	T	F	0.0500086		F		81	85	22	94	83	0.8	7.42	97	93	48	32	36.9		212	10.1		12	95	0.6	1.2				13.6	2.61		5	10	45
	63.7	16	15	3	48	33	2	T	1	M	75	23.5	1	F	T	F	0.0600042		F		58	86	39	91	140		7.36	80	50	47	28			148	4.5		11	89	1.7	1.3	43	36		14	2.94	1		13	5
	53.7	12	12	2	40	40	2	F	2	F	91	23.2	0	F	F	T			F		66	80	36	90	100									144	11.6		9	104	0.6	1.5	21	5	0.8	16.7	2.42	0.01		10	10
170	79.3	24	15	4	47	31	4	F	2	M	68	27.6	0	T	T	T			F		71	93	37	96	165	2.1	7.3		91	33	21	38.6		323	6		15	106	0.8	1.3	13	9	0.3	14.7	2.77	0.03	-2	10	20
	62.5	16	15	3	40	39	2	F	2	F	77	25.7	1	T	T	T			F		104	79	33	82	172	2.2	7.46		107	31	23		132	73	4.5		21	102	1.3	1.2	130	65	0.9	13	2.71	0.04		12	30
183	78.75	15	15	2	48	35	3	F	2	M	86	26.4	1	F	T	F			F		66	91	36	100	192									132	18.4	2.6	18	99	2.7	3.4	54	34	1.8	38.2	1.96	0.31	0	141	10
	52.8	7	15	2	34	21	1	F	0	F	68	16.7	0	F	F	F			F		46	80	54	93	105									140	4.8	3.2	10	107	0.6	1.1	10	5	0.2	12.1	2.73			11
180	94.6	17	15	2	35	27	3	F	0	M	72	24.5	0	F	F	F			F		79	114	74	86	99									53	1.3		13	95	0.5	1.3	24	15	1.1	14.4	2.13			11	75
	72.6333	16	14	2	42	25	3	F	0	M	60	25.4	0	F	T	T			F		107	81	60	92	120	1.7	7.45		27	27	19			103	15.8	2.6	13	104	0.9	1.2	28	28	0.5	13.1	2.82			10	30
	69	18	14	2	41	29	3	F	3	M	85	23.5	1	F	F	F			F		72	92	40	94	67									106	40.1	3.8	18	97	3.7	1.3	34	28	0.4	13.6	1.93	0.62		34
	27	9	15	2	33	28	3	F	0	M	79	18.4	0	F	F	F			F		97	120	71	99	155	1.4	7.37		234	38	23		131	366	19.6	3	13	100	0.8	1.2	41	29	4	13.5	2.63			10	30
	83.8	12	15	4	49	32	3	F	2	F	88		0	T	F	F	0.0799792		F		61	71	42	94	83	0.9	7.35	99	102	34	20	36.7		221	14	3.3	11	106	0.8	1.1	69	46	2	11.5	2.96	0.15	-4	11	10
	1	15	11	2	40	34	1	F	2	M	75		1	F	F	F			T		54	98	46	85	112									347	7.8		13	97	1.2	1.1				11.5	2.68	0.12		30	15
160	78.8	14	15	3	80	52	3	F	3	F	76	33.0	1	F	T	T		0.0800376	F		55	80	42	100	190	1.3	7.22	96	80	30	32	35.4		193	11.8	3	14	96	3.9	1.3	32	17	0.3	14.6	2.99	0.37	10	100	15
	60.2	14	14	3	47	36	2	F	0	M	91		1	F	F	F			F		66	81	39	95										129	14.5	4	18	106	1.7	1.3	24	13	0.8	15.2	3.83			23	80
	80	14	15	2	45	45	2	F	2	M	91		0	T	F	T			F		60	109	50	97	119	0.8	7.39		260	40	25	36.6		193	14.4		14	102	0.7	1.1	37	37	1	11.7	3.97		0	10	10
178	96	16	15	3	43	41	2	F	3	M	79		1	F	T	F			T		70	96	38	93	116	0.9	7.21		68	32	21			216	6.6		15	105	1.2	3.6				35.2	2.63	1.21	-1	1104	5
173	88.2	10	15	3	38	19	0	F	0	M	74	30.3	0	T	F	T			F		61	96	45	93	102	1	7.26	97	120	33	21		136	158	6.5		14	104	1.2		49	24	0.6		3.32		-2	16	17
173	76.2	9	15	9	56	42	3	T	3	M	64	25.7	1	T	F	T	1.00245	0.800623	F	CVVHDF	56	85	37	96	79	1.3	7.25	93	70	30	22		135	55	11.5		10	107	2.3	1.4				15.3	2.09		-1	104	0
	79	15	15	3	37	35	2	F	2	M	79		1	F	T	F			F		83	73	39	92	226									152	6.7		17	94	2.4	1.3	18	25	0.2	14.2	2.42			59	30
	77.5	8	15	2	29	24	2	F	0	M	63	30.8	0	F	F	T			F		65	115	70	92	81									104	11.2		11	97	0.6	1.1	20	20		11.6	3.48			10	100
183	208.6	21	15	5	53	39	3	F	3	M	71		1	F	T	F			T		105	103	45	88	227									167	25.7	3.4	14	94	2.1	1.6	96	256	4.1	17	3.86		6	24	0
	70.6	10	13	6	48	26	2	F	0	M	69		1	T	T	F			F		80	74	30	93	97									200	3.7		18	109	4.4	2.4	31	27	0.5	25.8	2.72	0.14		10	190
178	82.75	9	14	4	36	30	3	F	3	M	81		1	F	T	T			F		73	80	45	93	109		7.43	96	102	47	32			108	8	2.9	13	103	1.8	2.8	22	16	0.9	28.1	2.86		5	13	0
165	54.8	10	3	6	55	41	3	F	1	M	73		0	F	T	F			F		86	118	23	100	67		7.41		124	33	24			427	15.8		9	104	1.4	1	20	22	0.2	12.4	2.38	0.05	1	11	25
	98.6	13	12	2	54	33	3	F	0	M	80	29.3	1	F	T	T			F		96	96	53	92	25		7.32		110	32	17			236	12	4.2	23	95	4	1.4	175	87	1	14.9	4.41	0.02		353	40
157	73.4	11	11	4	52	46	3	T	3	F	60		0	T	F	F	0.10001		T		62	83	45	67	71	0.9	7.3	94	36	32	20	37.3	133	324	12.1		12	100	0.7	1.3	27	17	0.3	15.2	2.78	0.05	-1	12	0
170	69.3	9	15	5	36	31	3	F	0	M	78		0	F	T	F			F		79	95	50	95	59									19	2.3		9	103	0.6	1.9				20.5	1.99			14	150
	115.6	16	15	4	37	42	3	F	2	M	67		1	T	T	T			T		96	129	60	93	143	1.8	7.41		39	41	32	37.3		283	19	3.3	13	105	1.4	2.2	53	117	0.6	23.5	3.18	0.4	0	1103	0
178	105.9	11	6	6	66	41	4	F	3	M	73		1	F	T	F			F		73	95	49	91	62									295	15.7	2.9	19	98	5.1	1.5	103	100	4.6	16.5	3.04	1.53	-7	101	15
	55.8	14	15	2	40	24	2	F	0	M	77		1	F	F	T			F		50	90	40	92	91									235	6.3	3.4	12	101	2.9						3.39	0.01		35	60
170	60.9	12	13	2	31	38	2	F	2	F	66	19.8	0	T	F	F	1.20516		T		93	100	68	91			7.31		72	49	30			194	4.3	3.9	20	85	0.7		45	15	0.8		2.23		0	10	27
	83.5	8	15	2	22	22	3	F	0	M	60	32.8	0	F	T	T			F		60	115	66	99	104		7.47	99	157	52	39			264	14.9	3.1	10	94	0.7						2.78		12	11	100
160	75	16	15	3	37	39	4	T	1	F	91		0	F	T	T	0.0300047		F		68	78	37	96	90									139	4	3	16	104	1.5	5.5	30	9	0.6	55.7	3.77	0.04		22	25
	64	16	14	3	43	27	3	F	0	F	91	28.5	0	T	F	T	0.0400113		F		73	63	17	91	108									274	14.7	3.2	12	99	0.6	1.1	25	10	0.4	12.3	3.41			10	30
178	72.3	25	15	4	33	32	4	F	2	M	68	23.0	0	F	F	F			F		84	102	63	94	89	3.3	7.3		58	33	17	36		90	5.1	3	15	109	1.1	1.4	59	59	2.5	15.5	2.33			10	20
175	183.6	12	15	3	30	36	2	F	2	M	73		0	F	T	T			F		82	106	54	93	129	2.3	7.32		24	46	32	37.3		226	8.5	2.3	14	96	0.9	1.3	69	33	0.7	13.7	3.29	0.01	4	19	30
	76.1	8	15	7	45	44	3	F	3	M	78	25.1	1	F	T	F			F		65	76	42	100	134	1.1	7.47		227	29	27	35.3		110	6.6	3.5	15	94	6.7	1.1	46	60	0.4	12.8	2.9	0.07	5	16	25
165	75	16	15	2	29	27	3	F	0	F	63	32.6	0	F	F	F			F		71	91	59	86	81									254	6.4		15	99	1.4	1.1				12.3	4.95			31	100
152	51.55	10	15	3	39	37	3	F	2	F	83	21.0	1	F	F	T	1.00553		F		101	89	39	92	120	1	7.35	68	39	35	26	36.6		133	12.3	3.8	15	90	1.1	1	23	12	0.7	11.4	2.29	0.11	3	20	0
	107.5	21	15	2	41	33	4	F	3	M	71	29.6	0	T	T	F			F		96	100	33	93	123	1.2	7.36	73	44	23	14	36.8	128	205	5.9		13	103	1.3	1.2	28			14.1	2.8		-10	13	20
137	58	13	15	3	37	43	3	F	2	F	78		0	F	T	T			F		80	94	31	97	76	1	7.38	98	131	34	21	37.2		62	3	3.1	12	108	0.9	1.1	18	16	0.7	12	1.54	0.01	0	22	15
	77.4	18	15	2	52	37	3	F	3	M	81	26.5	1	T	F	T			F		97	96	53	91	113									189	11.5	2.9	16	97	1.2	6.5	54	19	0.9	72.2	1.95	0.11	0	102	25
	77.7	12	15	4	42	28	1	T	0	M	79	34.8	1	F	T	F	0.129987		F		69	85	34	92	102	1.2	7.4	53	32	48	33	37.9		212	4.6	3.1	13	96	2.5	2.2	18		1.5	23.9	2.9	0.09		54	75
	77	14	15	2	46	38	3	F	2	M	87	29.5	1	F	T	F			F		52	77	43	40	189	2.5	7.4		104	36	23	36.7		114	7.1		10	106	1.4						2.1			24	25
183	126.85	15	13	3	43	30	3	T	2	M	78	37.8	0	F	T	F			F		73	90	42	95	101	1.5	7.4		98	42	27			644	24.2		13	99	1	1.5				16.5	2.84			12	15
	70	19	15	2	40	34	3	F	0	F	82	34.3	1	T	T	F			F		82	86	49	98	139									410	10.7		11	103	1.3	2.9				32	2.85	0.04		34	125
152	83.25	7	15	7	42	50	3	F	3	F	83	34.4	1	T	F	T	0.501264	0.0400362	F	CVVHDF	66	84	30	92	78	1.3	7.25	94	80	34	21		131	97	10.6		12	105	1.2	1.4				15.5	2.41		-1	101	5
170	68.3	12	15	2	43	39	3	F	3	M	91		1	T	F	T			T		76	79	41	91	90		7.45	98	506	35	25			240	6.7	3.1	9	97	1.6	2.5	95	71	0.5	26.3	3.71	0.02		25	5
	78.2667	14	15	3	54	51	4	F	2	F	69		0	F	F	F			F		88	94	53	96	98	0.9	7.41		123	48	31		130	291	19.8		13	84	0.4	1.1	20	12	0.8	12.3	2.38		3	10	15
165	72.1	9	15	2	44	46	4	T	2	M	61		0	F	F	F	0.343132		F		83	85	52	98	114	2.9	7.23		158	34	19	35.6	140	253	1	3	15	111	1	1.2	18	12	1.1	13.6	2.79		-2	12	0
160	66	6	15	6	62	40	4	F	2	F	71		0	F	T	F	0.250344		T		71	56	26	94	102	2.1	7.27		155	30	16	37.2		106	15.2	3.1	13	109	1	1	70	51	0.2	11.5	2.75	0.02	-1	240	10
	99.2	17	15	4	44	24	4	F	2	M	73		1	F	T	T			F		83	98	45	97	121									113	3.2		17	104	2.5	1.3				15.3	2.31	0.03		15	30
	87	10	15	11	36	39	3	F	3	F	83		0	F	T	F	0.0499967		T		68	116	39	88	113									159	12.5		14	98	1.2	1.1				11.9	2.52	0.23	0	19	5
	125.6	11	15	3	61	44	4	F	3	M	83		1	T	T	T	0.300324		F		69	98	24	96	247	1.6	7.43		96	41	31	37.8		195	14.7		12	100	1.4	1.2	16	11	1.4	13.3	2.9		10	10	0
	73.3	11	15	4	54	15	2	T	0	M	79	26.6	0	F	F	F	5.0309		F		49	82	38	90	142	2.8	7.41		61	34	22			151	29.2	2.8	20	101	1.6	1.3	176	99	1.4	14	3.42			16	150
	68.1	13	15	3	47	36	4	F	2	M	86		1	F	F	T			F		65	91	35	94	125									209	11	3.5	16	103	2.2	1.1	124	87	0.8	13.3	2.98			22	10
	90.3	19	15	3	53	41	3	F	2	M	67		0	F	F	F	0.100106		T		102	81	50	81	117	1	7.37		48	23	20	37.9		147	20.9	2	8	109	0.6	1.4	18	9	0.7	15.9	2.54	0.01	-1	11	15
168	102	15	15	2	67	51	3	F	3	M	78	36.3	0	T	F	F			F		92	106	50	93	120	1.1	7.31	96	109	45	24		127	481	16.6		15	88	2	1.3				14.3	2.76		-1	14	0
	78.1	15	15	7	37	28	3	F	2	M	64		0	F	F	F			T		88	62	43	90	98									11	1.6	3.4	13	94	1.2	1.5	173	146	1	16.2	1.57	0.01	12	15	0
142	76.1	14	15	3	36	30	1	F	2	F	84		0	F	T	F			F		72	121	49	97	147		7.4	98	84	48	42			182	7.3		15	85	1.1	1	23	25	0.3	12	3.9	0.03	15	54	15
178	114.4	9	15	3	40	43	4	F	3	F	75		0	F	F	F	0.0200053		F		74	91	48	95	98	1.4	7.36		50	43	29			150	10	2.7	9	98	0.6	1.2	23	17	0.7	12.7	2.41	0.01	3	10	0
	47.2	12	15	4	42	22	2	F	0	F	62	26.0	1	F	F	F	0.133458		F		80	79	43	93	92									352	11.5		15	102	2.3	1.3	21	12	0.2	13.9	2.07	0.23		31	45
157	58	11	15	2	44	31	2	F	1	M	85		1	T	F	T			F		63	82	48	92	109	1.4	7.42		50	30	23			155	6.3	3.3	11	105	1.1	1.5	39	43	0.7	15.8	2.3	0.05		30	40
163	61.4	13	15	7	50	44	4	T	2	M	77		1	F	T	T	0.349917	0.150107	F		61	94	40	89	219	4.1	7.23	91	51	28	16	37.8		37	6	2.1	14	115	1.6	1.3	61	30	0.2	14.6	2.34	0.05	-2	16	20
157	63.8	14	15	5	51	27	4	T	1	F	61	26.7	0	F	F	F			F		90	75	35	85	119	1.5	7.44		98	28	20		133	18	0.1		11	90	0.5	1.1	19	12	0.5	12.9	2.68	0.1	-3	4	100
	62	11	13	2	39	29	3	F	0	M	75	20.8	0	T	F	F			F		88	97	49	90	66									189	3.7		9	117	0.9	1.2	40	29	0.5	13.9	3.13	0.16		15	180
175	73.6667	12	12	6	68	41	3	T	3	M	78	27.0	1	F	F	T			F		35	92	39	92	58	1.7	7.47	94	79	40	30	36.3		85	5	3.8	16	92	3.2	1	106	92	0.5	11.2	2.41	0.25	0		0
	62.4	15	11	3	49	41	3	T	2	M	91	21.0	0	F	F	F			F		64	87	40	92	103	1.2	7.38		55	39	25			340	24.5	3.2	14	98	1.2	1.4	17	7	0.4	15.5	3.4			1028	5
160	64.1	12	15	2	45	40	4	F	3	M	71	24.3	0	F	F	T			F		92	75	48	90	133	1.4	7.39	61	34	37	23	36.9		279	25.4	2.2	15	100	0.7	1.5	14	6	0.7	16.6	2.7	0.01		10	0
188	113.4	9	15	8	33	34	3	T	3	M	66	34.7	0	F	F	F	0.352544		T		89	83	36	96	126	2.4	7.33	77	47	31	17			127	16.7	1.9	11	120	2	1.4	223	59	1.9	14.9	1.81	0.03	-2	20	15
163	55.4	13	15	4	68	50	4	F	3	F	69		1	T	F	T	0.100003		F	CVVHDF	91	89	59	90	102	1.3	7.23	47	31	34	20	36		335	33.8	2.6	21	96	2.6	1.2	118	59	0.2	12.6	2.52	3.06	-1	13	0
	123.8	15	15	3	39	30	3	T	0	M	64	29.9	0	F	T	F	0.0400126		F		104	92	50	91	112	1	7.29	95	35	59	30	36.2		92	0.4		9	97	0.6	1.1				12.2	3.47		6	10	100
170	85.8	13	15	2	39	42	2	F	3	M	83		0	F	F	T			F		69	101	50	97	150	1	7.32		42	49	26			192	8.5	3.4	11	107	0.9	1.3	9	8	0.6	13.9	2.64			10	10
	25.2	9	12	2	57	43	2	F	2	F	80	20.1	1	F	F	F			F		72	95	44	95	94												18	113	1.4						2.24			16	10
152	46.3333	18	15	2	34	32	4	F	1	F	65	20.9	0	F	F	T	0.0700197	0.0500571	F		69	91	47	93	129	3.4	7.3		41	29	19		131	136	11.4	3.2	20	93	1.2	3.8	69	45	2.9	42.2	2.02		-1	17	20
	62.8	11	15	3	39	27	2	F	0	M	72	27.5	0	F	F	F			F		95	91	49	95	110	2.8	7.36		40	33	19			91	8.9	3.9	12	99	1.2	1.1	40	28	0.6	11.9	2.31	0.07		10	50
	76	15	15	3	35	24	3	T	0	F	66	28.6	0	F	F	F			F		93	83	31	91	89	1.3	7.46		40	37	27			75	3.3	2.4	8	102	0.5	1.9	72	27	1.5	21.3	1.66			10	120
	73.8	13	14	5	46	33	3	T	2	M	84	27.4	1	F	F	F	0.15014		F		76	91	58	91	109		7.4	64	38	49	31			162	3.7	3.6	11	102	4.6	2.5	29	17	0.6	26.8	2.36	0.11		58	15
178	93.7	10	11	5	42	28	3	T	2	M	85	29.8	0	F	F	F			F		71	89	39	93	71	0.8	7.4		73	36	23			68	3.9	3.2	14	96	0.9		45	55	0.4		3.01		-1	10	30
178	99	13	15	3	36	24	2	F	0	M	73	31.7	1	T	T	F			F		79	92	42	96	70									223	7.8	3.1	13	105	2.3	1.1	267	285	5.5	12.7	3.28			30	140
175	80	12.5	15	2	44	37	3	F	1	M	88	24.2	1	T	F	T			F		61	93	41	93	79	0.7	7.35	95	93	36	24		140	158	8.9		13	109	1.4	1.6	38	16	0.7	17.5	2.26	0.12	-1	41	25
160	75	13	15	3	49	23	2	T	0	M	86	28.5	0	F	T	T	0.04001		F		49	85	41	94	78									177	11.8	2.1	13	101	0.7	1.3	71	80	7.2	13.7	2.87			10	30
170	57.5	16	14	4	53	29	4	F	2	F	88	22.1	0	F	F	F			T		67	69	35	81	105	0.5	7.26	97	84	71	43			379	13.9		6	95	0.3	1				12.3	2.81		11	11	15
	79.9	10	15	9	53	46	4	F	2	F	91		1	T	T	T	0.30526		F		61	58	31	97	105	1.2	7.3	80	48	29	20	32.2		114	8.2	2.8	14	100	2	1.2	33	18	0.4	13	2.97	0.25	-1	14	10
157	57	16	15	2	37	26	1	F	0	M	87		1	F	F	F			F		60	83	42	94	93									220	8	3	14	98	1.4	2.2	20	10	0.6	23.5	4.14			30	200
163	69.2	15	15	7	50	26	3	F	3	M	76		1	T	T	F	0.499577		F		83	76	51	96	132	2.3	7.3	49	34	28	14			198	7.3	3.2	23	88	4.2	1.4	50	53	2	15.5	2.24	0.05	-4	101	0
163	62.45	11	11	2	46	39	3	F	0	M	87	18.2	1	F	F	T			F		57	88	33	81	102	0.7	7.35		47	31	24		140	126	5.4		10	109	1.3	1.1				11.7	2.51	0.01	-1	10	1
152	76	14	6	3	51	42	3	F	0	F	79	32.6	0	T	F	F			F		73	39	18	92	198	2.3	7.31		29	54	31	36.9		171	9		10	105	0.6						4.18			11
	82.8	3	15	3	45	32	4	T	0	M	61		0	F	F	F			F		71	85	45	91	78	2.6	7.38		101	34	22	38.9		264	17.9	2.6	11	105	0.9	3.7	24	23	1.2	40.1	3.9			10	50
	101.5	11	15	5	31	26	3	F	2	F	86	53.6	0	F	F	F	0.139894		F		59	87	44	93	115									166	11.3		8	95	0.4	1.2				13	2.49	0.01		11	17
	49.2	13	14	5	47	32	3	F	1	M	91	19.2	1	F	F	F			F		85	87	40	86	137	2.5	7.39		21	24	15		134	182	7.3		16	74	4.2						2.05	1.55	-8		20
	127.3	2	15	2	34	42	3	F	2	F	64	46.1	0	T	T	F	0.15003		F		71	101	55	93	149	2	7.18	98	98	30	22		139	212	11.8	3.1	17	99	1.2	1.1	26	30	0.9	12.2	2.86	0.01	5	14	30
157	90	11	15	3	50	28	2	F	1	F	85	35.6	0	F	T	T			F		59	57	35	88	116	0.7	7.18	88	22	73	33			185	4.9	3.6	11	86	0.9	1	21	34	0.2	10.9	3.9	0.01	23	24	100
152	63	5	15	3	47	36	3	T	0	F	91		1	T	T	F	0.0900597		F		59	84	32	81	256	1.4	7.3	84	40	35	19	37.1		87	15.9	2.7	18	98	4.2	1.3	13	13	0.2	13.6	2.25	0.03		62	150
175	70	14	15	7	49	40	4	T	1	M	82		1	T	F	F	0.20015		F		74	85	38	93	99	1.1	7.41		66	26	17	36.5	134	359	45.1	2.5	21	95	4.3	1.4	138	178	5.2	16	3.39	0.62	-5	554	25
	75	16	12	2	31	35	2	F	0	F	70	31.5	0	F	F	T			F		91	103	43	87	138		7.25		26	76	42			167	5.2		10	94	0.8	1.1				11.7	3.11			13	35
157	69.5	16	15	2	45	33	2	F	0	F	85	29.3	0	T	F	T			F		80	99	43	93	67	0.9	7.24		29	27	16			242	8.8	2.5	14	107	1.2	2.4	12	6	0.2	26.1	2.8			13	100
	70	21	10	2	49	36	3	T	2	F	88		0	F	T	F			F		93	81	44	77	152									260	10.9	2.1	12	106	0.4	1.3	13	6	0.3	14.4	2.85			10	10
157	62.9	11	10	3	33	34	2	F	0	F	72		0	F	F	F			F		63	100	43	93	105	0.5	7.37		63	52	31			100	5	3	10	101	0.7	1	90	85	0.2	11.2	3.28	0.02	6	14	20
183	65.3	7	14	4	38	30	0	F	0	M	77		1	F	T	T	0.100009		F		60	108	51	95	150									380	6.7		12	102	2.8	1.1				11.7	2.75	0.15		45	30
152	43.85	15	15	2	57	41	2	F	2	M	82		1	F	F	F			F		66	87	29	94	137	1.9	7.41		169	38	25			201	7.6	3.1	15	100	0.9	1	24	14	0.3	10.6	2.98	0.06	-3	21	0
	92.3	11	15	5	54	48	1	F	3	M	80		1	T	T	T			T		52	75	38	94	106	1.7	7.35		83	41	25			192	7.6	2.5	10	106	1.8	1.2	21	16	0.3	12.9	2.44	0.09	-1	26	10
145	40	9	15	3	50	42	2	F	2	F	75		0	F	F	F	0.25		T		43	58	38	95	76	2	7.15		70	28	24	36.6		174	5.5		6	112	0.3	1	34	31	0.4	12.2	2.82		-1	10	15
178	66.95	11	15	2	28	18	2	F	2	M	72	25.3	1	F	F	T	0.348968		F		72	90	57	95	102	0.8	7.37		96	36	25		128	446	14	2.2	10	98	0.9	1.2	16	13	0.6	13.2	2.2		-1	10	10
	78	13	15	2	30	22	2	F	0	M	82		1	F	F	T			F		70	133	60	91	206		7.41	72	39	39	26			139	12.3	4	13	101	1.5	2.8	19	18	0.7	29.7	3.89	0.06		62	75
	77	16	14	2	44	43	3	F	3	M	83		0	F	F	F			F		97	75	36	86	114	1.6	7.44		28	41	29			255	14		11	111	0.9						2.9			10	10
	60.4	14	15	5	47	46	4	F	2	F	83		0	F	F	T			F		84	97	52	87	57		7.32		112	34	18			112	12.5	2.9	15	109	1.5	1.5	198	261	2.9	16.7	2.78		-3	11	20
	106.1	12	14	6	50	37	2	T	3	F	74	37.8	1	F	T	F	0.22143		F		60	92	36	90	94	1.4	7.28		21	41	22	36.6	137	338	16.5	2.9	17	96	2.2	3.8	24	9	1.1	41.5	2.66		-1	24	20
163	74.5	14	13	4	35	20	2	F	2	F	64	25.2	1	F	T	F			F		48	134	54	90	194	2.1	7.43		43	24	19			65	10.3	3.5	13	113	1.6	2.1	31	16	2.2	22.8	2.6			39	15
		12	15	2	33	24	2	F	0	M	69	26.6	0	F	F	F			F		72	91	38	91	71	1	7.4		43	51	33			138	14.5		7	96	0.4	1.5				16.1	2.19			11	50
156	71	14	15	5	55	47	3	T	2	F	91		1	T	F	F	0.100078		F		60	58	29	99	79	0.9	7.26	82	56	39	24	35.8		157	9.8		10	101	1.3	1.3				15	3.27	0.06	-1	32	10
	88.5	16	15	3	43	29	2	F	3	F	64	35.2	0	T	F	F			F		84	85	51	91	107	1.9	7.28		36	70	34	37		229	7.5	3.3	12	91	0.9		16	5	0.3		2.59	0.01		10	100
	75.2	14	10	2	28	26	2	F	0	M	74	24.6	0	F	T	F			F		91	117	67	91	131									79	5.2		10	109	0.6	1.1	30	117	0.7	12.1	3.14	0.01		17	30
185	86	2	15	4	48	47	4	F	2	M	60		0	T	F	F	0.533184		F		76	77	42	99	99	1.9	7.15	98	94	30	16	37.9	135	136	14.4	3.6	10	101	1.1	1.3	1092	189	1.8	14.7	2.48	11.21	-1	19	20
	97.1	11	15	4	47	25	2	F	0	F	66	39.3	0	F	F	F	0.150108		F		58	82	40	95	94	0.9	7.26		36	27	14	36.6		313	9.1	2.8	16	98	2.3	1.1	20	24	0.2	11.9	2.52			20	35
	76.15	12	14	2	38	19	2	F	0	M	69	28.9	1	F	F	T			F		65	150	54	90	91		7.43		75	42	29			630	38	2.3	13	105	1.4	1.6	15	23	0.4	17.4	2.81		2	1037	35
187.96	85	8	13	2	45	35	3	F	3	M	76	25.1	0	F	F	T	0.060024		F		56	81	53	92	122									230	10		16	102	0.9	1.1				11.7	4.09		-2	20	10
	63.2	14	15	2	34	28	1	F	2	F	84	61.9	1	T	F	T			F		60	82	34	87	83	1.9	7.27	57	33	59	33			135	4.6		12	99	1	1.2	21	9	0.3	13	2.68			23	20
	87.7	13	15	2	46	33	3	F	3	F	91		1	F	F	F			F		70	86	37	92	100									285	16		16	96	1.7	1.1				13.2	2.94			28	7
157	132.5	18	9	3	52	36	2	F	3	F	72		1	F	T	F	0.499144		F		59	83	36	86	210	1	7.3	67	42	46	30	36.7		129	7.7	2.9	15	103	1.3	1	17	9	0.3	11.2	2.92	0.01	0	34	10
	105.6	15	15	5	42	34	3	F	1	M	76	30.5	1	F	T	F			F		57	117	38	96	78									47	1.7	3	17	114	1.8	1.2	23	20	0.4	13.4	2.09			100	150
	74.4	18	15	2	35	41	3	F	0	M	88		0	T	F	F			F		79	85	38	93	84	1	7.43		82	39	27	36.9		418	17.1		13	106	0.9	1.5	18	17	0.7	16.5	3.65		1	21	45
170	88	12	15	7	36	49	2	F	3	M	66	32.7	0	F	F	F	0.171728		F		76	82	43	83	100	1.1	7.28	77	41	42	25	36.7		55	5	3	12	106	0.7	1.1	42	27	1.3	12.1	2.73	0.04		10	5
170	86	15	15	5	36	29	3	T	3	M	72	30.7	0	F	F	F	0.140076		F		105	84	37	83	96	1	7.25	55	38	56	29			94	6.8	2.3	7	96	0.9	1.3	16	8	0.2	13.9	2.42		-1	15	15
	62.8	6	15	3	33	19	2	F	1	F	73	19.1	0	F	F	F			F		56	83	52	90	86	2.1	7.36		40	30	18			44	2.6		11	110	0.4	1.7	44	23	1.7	18.1	2.78	0.01		7	15
173	118.2	11	15	3	31	22	4	F	2	M	68		1	T	T	F			F		70	90	50	93	103	1.7	7.34	96	101	38	24		135	139	11.8		10	109	1.1	1.2				14.1	3.49		-1	24	20
163	68.75	9	15	2	34	26	4	F	1	F	85		0	T	F	F			F		66	73	37	93	87	1	7.35		149	29	27		133	126	15.4		11	103	0.5	1.2				13.9	3.37		1	12	0
160	95.9	13	15	7	54	45	2	F	3	F	67		0	F	F	F			T	CVVHDF	82	99	40	93	91	1	7.26		103	37	19			178	19	3.9	17	101	4.5	1.4	35	20	1.6	15.9	2.38		-10		0
183	104.15	6	15	3	36	35	3	F	2	M	68		1	T	F	T	0.0499801	0.0503523	F		59	85	56	92	86	1.1	7.29	47	31	36	23	38.4	134	131	14.9		10	105	1.1	1.2				13.1	2.7	0.54	-1	101	15
170	86.45	14	15	5	55	50	4	T	2	M	61	35.4	0	F	F	F	0.450542		F		104	85	48	98	100	1.2	7.26		166	31	18		133	224	7.9		10	104	1.1	1.5	15	16	1	16.9	2.43		-1	10	-100
175	98.5	13	15	4	35	20	1	F	2	M	77	30.3	1	T	T	F			F		63	79	52	90	163									153	8.8		14	101	2.3	1.2	17	16	1.2	13.1	2.94			44	25
160	96.6	9	14	2	62	63	3	T	3	F	75		1	F	T	T	0.100019		T	CVVHDF	99	82	38	93	116	1.7	7.16		71	35	22	36.5		184	15.6	1.8	12	110	1.3	1.1	34	34	3.4	12.7	2.24	0.34	-1	10	0
173	67.7	15	15	4	51	40	2	T	2	M	72		0	T	F	F	0.100058		T		48	86	35	95	98	0.9	7.33		141	43	24		136	115	17.7	1.8	10	113	1	0.9	80	71	0.6	10.2	2.4	0.02	-3	28	0
152	155	13	15	4	38	23	3	F	2	F	68		0	F	T	F			F		90	80	45	92	149	1	7.32		81	32	17	36.4		280	8.8		10	107	1	4.4	507	398	10.2	41.4	3.79	0.01	-8	16	30
150	60	15	15	8	73	49	3	F	3	F	75		1	T	T	F			F		63	66	35	93	104	0.9	7.32	96	56	37	26	37.2	135	340	18.3		15	90	4.6	1.4	22	20	0.3	16.1	3.03	2.62	-1	17	0
183	96	10	15	12	61	53	4	F	3	M	74		0	F	F	T	0.500196		F	CVVHDF	66	56	26	93	105	1.4	6.84	91	54	38	14	37.3	130	24	5.8		14	105	1	1.1	11	14	0.5	11.4	1.08	0.4	-1	101	0
157	83.2	9	3	2	69	41	4	F	2	F	91		1	T	F	F			F		50	87	36	96	81	2	7.31	97	121	38	25	37.3	131	168	8.7		12	97	1.1	1.1				12.4	2.6		0	28	10
145	75.45	12	15	3	34	27	2	F	3	M	80	25.7	0	F	F	T			F		79	112	64	86	85									145	4.5		13	104	1.8	1.9				19.8	2.5			103	0
160	67.2333	9	15	5	50	42	3	F	2	F	70		0	F	F	F	0.159978		F		46	88	44	98	110	1.4	7.31		73	31	20		133	62	8.7	2.4	10	105	0.9	1.3	38	25	4.1	14.4	2.53	0.04	-1	11	10
165	64.4	17	15	7	70	34	4	T	1	M	70	22.3	1	F	F	F	0.399995		F		60	77	51	92	85	2.1	7.33	98	70	27	16	36.7		185	0.6		18	103	1.6	1.2	35	15	1	13.6	2.59	0.01	-4	17	5
155	53.2	11	14	4	33	25	2	T	2	F	64		0	T	F	T	0.0600064		F		91	90	59	95	73	1.5	7.45	58	32	40	30	36.7		406	10.8		18	84	1.2	1.1	88	67	4	12.3	2.63	0.01	11	28	10
		24	15	4	54	45	4	F		F	62		0	F	F	F	0.300045		T		97	89	55	79	238	2.6	7.08		56	35	17	36.3	136	239	18.2		19	105	1.3	1.2	142	127	1	13.5	2.38	0.16	-10	18	0
185	63.7	9	15	3	26	27	3	F	2	M	60		0	F	F	T	0.100007		T		83	75	42	86	96	1	7.43		75	36	26			351	19.6		11	101	0.6						2.39	0.01	0		15
155	72.3	14	15	3	61	62	4	T	3	F	79		1	T	T	F	0.200459		F		85	88	39	95	118	1.7	7.14	100	84	29	14		135	292	17.8	3.4	14	105	1.1	1.8	113	67	1.7	19.7	2.59	0.28	-1	15	0
	108.4	14	15	6	42	47	2	F	2	F	62	34.9	0	F	T	F	0.0300003		T		74	76	50	94	174	1.9	7.34	80	53	42	28			60	7.4	3.2	18	103	3.5	1.2	28	20	1	13.5	3.04	0.03	2		20
180	82.5	13	15	3	34	20	4	F	0	M	66	28.1	0	F	F	F			F		66	90	56	94	111									92	3.3		10	95	0.7		23	28	0.6		2.23			12	500
	75.4	14	15	2	39	28	1	F	1	F	71	37.2	1	F	T	F			F		59	138	56	92	76		7.22		59	56	39			355	6.7	4.3	10	99	1.8	1.8	26	25	0.3	19.4	2.65	0.03	10	50	55
163	88.8333	3	15	4	36	37	2	F	3	M	72		1	F	T	T			F		51	124	50	71	128		7.41	99	305	35	23			174	6.9	2.6	20	104	8.9	1.2	15	22	0.2	13.9	2.91	0.88	-1		0
	78.2	17	13	2	42	41	2	F	2	M	85		0	F	T	T			F		109	86	47	91	133									305	9.2		12	110	0.8						3.43			19	15
163	66.9	8	15	2	27	31	3	F	2	M	61	23.3	0	F	F	F			F		92	100	59	81	102									218	17.4	3.4	14	106	0.7	1.2	54	56	3.4	13.4	3.46			10	20
	42	12	15	3	40	40	2	F	2	F	63	19.7	0	F	F	F			F		91	91	62	93	99	1.1	7.44	99	120	35	26			156	7.6	2.8	15	98	0.3		145	81	1.9		2.52		0	10	5
155	57.25	11	15	3	59	36	1	T	3	F	91		1	T	F	T	0.0400046		F		45	73	41	93	79	0.9	7.26		39	35	17	36.9		162	5.1	1.9	13	107	1.3	1.3	253	129	10.6	13.8	2.14			10	40
	62.25	10	13	2	41	29	2	F	1	F	75		1	F	F	F			F		79	92	57	92	102									333	9.8	4.2	13	97	1.4	1.3	27	19	1.3	14.2	2.96	0.09	2	29	30
	71.3	14	15	6	39	26	3	F	0	M	70	22.1	1	F	F	F			F		82	138	49	91	87									57	10.4		18	109	5.8	1				11	1.97				30
150	70	13	15	4	64	53	4	F	3	F	75		0	F	T	T	0.120048		F		66	87	44	99	56	1.4	7.32	93	68	28	21	36.7		279	14.1	2.8	11	106	1.1	1.5	219	157	0.6	16.5	3.02	0.19	0	14	15
	100	14	15	3	59	48	3	T	2	M	61		0	T	T	T	0.5		T		121	88	54	90	179	2.5	7.16	56	38	23	10	36.1		227	19.8	4.1	23	94	1.5	2	1091	751	3.6	21.3	4.51	0.01	-10	192	5
163	49.8	8	15	2	41	47	2	F	2	F	91		0	F	F	T			T		54	101	34	96	119	1.6	7.39		94	28	23			187	8.9		13	88	0.8	1.2				12.9	2.34	0.01	-1	14	5
	101.8	14	15	2	51	38	3	F	2	F	82	28.9	1	F	T	F			F		91	83	52	98	181	2.6	7.32		143	32	22		132	214	13.6		19	99	0.8	1.2				13	2.8		-3	11	20
	72.6	17	15	2	23	29	2	F	2	F	66	28.7	0	F	F	T			F		75	73	50	73	91	0.9	7.3	92	68	51	29		137	214	8.3		12	101	0.7	1.4	21	17	1.6	15.6	4.27	0.04	0	11	5
	58.6	10	15	5	59	40	2	F	0	F	81		0	T	F	F			F		77	90	35	91	101									179	9		14	104	1.3	2.4	80	123	2.3	26.4	2.74			13	130
	43.1	9	15	4	48	32	1	F	3	F	86		1	F	F	F			F		53	77	29	92	89									141	6.1	2.7	12	97	3.2	1.3	31	17	0.3	14.1	2.7			21	75
	58.5	17	15	4	48	34	1	T	0	M	91		0	F	F	F	0.180141		F		64	86	43	92	121		7.37	70	44	47	28			211	8.6		11	108	1.3	1.8	26	19	0.6	20.1	2.35			10	30
	48	10	14	3	35	30	1	F	3	F	88		0	F	F	T			F		58	109	48	95	100									341	9.5		13	100	1.5	2				22.1	3.02			13	65
	80.8	11	15	2	35	30	3	F	0	M	86		0	F	T	F			F		87	102.5	61	98	128	1	7.43		174	32	23		131	267	15.8		12	107	1.1	1				12	4.14			17	30
	74.3	17	15	2	44	39	3	F	1	F	71	32.4	1	T	F	T			F		79	94	49	97	68									155	5.2		19	108	1.4						2.98	1.47		10	0
175	58	11	14	2	32	40	3	F	1	M	73	16.9	0	F	F	F	0.804027		F		78	77	31	91	95	0.7	7.31		80	24	22	37		232	5.9		8	100	0.4	1.5				16.4	2.3	0.01	-1	10	10
183	69.4	12	14	3	31	23	3	F	0	M	65	25.8	1	F	T	F			F		69	139	40	92	130									218	7.8		14	103	1.9	0.9	16	7	0.3	9.7	3.64	0.01		19	45
170	92.3	11	15	3	28	18	2	F	3	M	70	28.7	1	F	T	T			F		67	90	40	95	84	0.6	7.42		109	47	33			244	10.8		14	95	2.1	1.3	16	10	1.3	13.8	2.43		5	11
	51.1	23	11	5	53	49	3	F	0	M	91		0	F	F	F			F		100	87	37	92	175	2.1	7.29	29	20	29	18			328	23.1	2.6	14	113	1.1	1.6	31	22	0.2	17.2	2.27	0.09	-6	12	25
168	67	11	15	2	43	36	2	F	2	M	88		0	F	F	F			T		52	91	53	92	89									143	6.1		13	107	1.3	1.3				13.7	2.64		0	19	10
157	49.3	4	14	2	30	46	1	T	2	F	64		0	F	F	F	0.090001		F		81	84	37	94	94	0.8	7.27	72	42	38	18			230	4.7	2.1	12	112	0.7		9	5	0.1		2.29			3	0
	64.5	15	15	2	37	27	1	F	2	F	91		1	F	F	T			F		49	108	45	90	106	1.5	7.29	53	35	52	26			181	5.3		13	106	1.3	1.3				13.6	2.52			26	25
175	69	13	15	2	45	22	1	F	0	M	63	19.1	1	T	F	F			F		70	66	33	84	99									188	6	2.5	12	84	1.1	1.2	50	20	0.6	12.7	2.74	0.01		32	200
185	98.3	7	15	7	40	44	2	F	2	M	81		0	F	F	F		0.0200164	F		84	85	44	92	89	1.2	7.25	95	69	23	19		140	101	6.2		12	113	1.2	1.3				15.2	2.37		-1	19	15
180	116.3	6	15	4	46	48	3	F	2	F	64		0	T	F	F			T		80	92	39	95	164		7.45		221	45	32	37.8		167	9.6		16	96	0.9	1.3				15.2	2.84	0.01	3	12	30
	81.5667	14	15	4	43	41	2	F	3	M	91		0	T	F	F			T		53	81	36	97	134	0.8	7.27		55	53	29	37		195	5.3		12	94	0.7	2.1				22.2	3.41	0.02	-1	15	-440
	54	11	11	2	30	25	1	F	0	M	67		0	F	F	T			F		51	88	60	88	76									203	8.5	2.5	13	112	0.6						3.3				25
	51	15	14	2	33	37	2	F	0	M	86		0	F	F	F			F		87	95	52	96	75									136	7.4		13	107	0.8	1.6				17.9	2.67			26	25
160	87.3	10	15	2	37	40	3	F	2	F	83		0	F	F	F			F		55	118	55	95	144	3.4	7.29	94	88	39	20		140	87	5.9		14	100	0.4	1.2				12.5	2.84			11	30
	79.95	13	13	2	43	30	2	F	1	M	85	29.6	0	T	T	F			F		65	87	40	89	108	1.5	7.25	75	34	37	18			191	12.3	3.1	12	100	1.4	2.4	64	26	0.8	26.1	3.48			14	0
157	59.5	16	15	2	41	38	3	F	2	F	73	23.7	0	F	F	T			F		73	74	27	87	81									366	22.7		14	94	0.8						2.61		3	10	0
	72.1	13	14	2	44	25	3	T	2	F	84		0	F	F	T			F		73	73	29	92	112	2.8	7.26	68	37	41	21			194	20.9	2.9	10	95	0.7	1	41	21	1.1	11.2	3.3			15	10
	78.75	17	15	3	38	41	3	F	2	M	67	28.2	0	T	T	F			F		85	97	44	97	113	1	7.44		154	38	27			469	12.7		14	106	0.6	1.6				17.5	2.52		2	16	20
155	45.45	8	15	2	23	37	2	F	0	F	65		0	F	T	F			F		81	83	51	95	102		7.46		518	36	26			100	5.4	4.1	16	98	0.5	1.1	23	26	0.5	12	2.82			11	25
168	70.55	7	15	4	50	41	3	F	1	M	75		1	T	T	T	0.600853		F		61	74	47	97	166	1.9	7.21		53	36	18			132	16.5	3.8	15	100	2.4	1.2	103	52	0.4	13.3	3.77	1.63	-8	56	75
	74.2	11	15	2	34	19	0	F	1	M	66	29.5	1	F	T	T			F		49	105	52	93	154									302	9.4		16	101	2.5	1				11.2	2.74			25	50
152	61.7	14	15	3	39	42	3	F	2	F	77	29.5	0	T	F	T			F		73	97	24	95	128	1.3	7.41		44	35	24			341	14.2	3.9	11	103	0.9	1	22	16	0.6	11	2.77	0.22	-2	12	0
	56.7333	9	9	5	37	37	3	F	2	F	80	24.2	1	T	T	T			F		83	102	48	93	81									286	6.6	3.3	14	95	1.4	1	88	67	0.4	11	3.39	0.04		12	15
178	87.1	12	14	3	39	34	3	T	3	M	66	26.2	1	T	T	F			F		73	70	41	86	126									152	17.6	2.2	13	105	1.8	1	63	62	0.9	11.2	2.86	0.16		10	15
152	40	10	15	2	45	48	2	F	0	F	86		1	F	T	T			F		62	91	37	98	111	0.6	7.27	97	60	30	17			356	5.2		16	108	1.6	1				10.5	2.76		-7	15	20
	70	20	15	2	52	50	3	F	2	F	74	38.3	1	F	F	T			F		100	49	32	96	138	0.9	7.48		79	38	29			447	16.2	4	17	101	0.8	1.3	28	12	1.6	13.5	2.11	0.03	4	16	15
	53.2	4	15	4	37	35	4	F	0	M	66	19.0	0	F	T	F			F		94	106	52	96	125									260	16.6		10	96	0.6	1.4	81	66	8.2	15.5	2.99			11	150
173	72	12	15	6	32	30	3	F	1	M	91	24.3	1	T	F	T	0.15015	0.0500501	F		85	90	41	94	96	2.2	7.31		100	26	17		134	92	12.1		11	108	1.1	1.4				15	2.43		-1	11	20
188	75.5	6	15	3	37	42	1	F	2	M	82		0	F	F	F			T		76	76	42	98	83	0.9	7.32	58	34	33	25		137	129	5.5		8	106	0.6	1.3				13.5	2.66		-7	12	5
173	67.6	10	15	5	36	27	4	T	0	M	73	26.1	0	F	F	F			F		72	76	38	95	109									24	1.5		14	94	0.5	1.3			1.3	15.1	2.83			12	110
183	73.15	15	15	2	41	37	3	F	1	M	84		1	F	T	T			F		90	87	58	90	93	0.9	7.41	91	71	53	35	36.7	143	171	4.8		17	101	4.3						4.04	0.34	6	21	0
157	65.8	10.5	15	7	48	41	2	F	1	M	91	28.2	1	F	F	F	0.180119		F		73	77	58	96	114	1.9	7.52	73	38	35	32	36.5		171	7.6		16	90	2.9	2.4				25.7	3.78	0.2		83	60
152	98.2	13	15	3	57	57	4	F	2	F	76	41.8	0	F	F	F			F		62	102	44	97	78		7.44		114	33	26			179	11.6	3.7	8	104	0.5	1.4	46	19	0.9	15.4	3.7	0.02	0	12	10
170	77.7	10	15	3	65	46	3	F	2	M	83	28.3	0	T	T	T	0.249575		T		67	58	28	88	105	1.3	7.16		39	50	27	36.2		172	6	3.3	14	106	1.8	1.1	20	18	0.3	12.7	3.13	0.22	0	25	0
	58.1	12	14	2	34	31	2	T	0	F	83		0	F	T	F			F		66	82	29	91	51									218	8.5	3.9	11	92	0.9	0.9	66	19	0.5	11.4	2.9			21	32
173	103.5	13	15	3	47	39	2	F	3	F	78		0	T	T	T			F		100	86	46	90	115									92	5.9		13	93	0.7	1.3				14.1	1.39			10	10
	67.8	12	15	4	40	22	2	F	0	F	77	28.4	0	F	F	F			F		64	119	61	95	169									13	1.1		13	103	0.8	1.2	31	24	0.3	13.9	2.75			28	200
	82.1667	14	15	2	30	27	4	F	1	M	70		0	F	T	F			F		88	106	46	94	138	1.2	7.43		106	35	24		135	610	17.4	3.1	16	98	1.5	1.7	30	14	0.5	19	3.27		0	17	30
178	72.4	10	15	2	40	37	3	F	3	M	74	22.9	0	F	F	F			F		74	82	55	99	111		7.46		151	25	19			128	6.7		13	97	1	1.7	36	22	3.4	18.6	2.67		-1	1243	5
170	65.4	11	14	2	45	43	4	F	2	M	60		1	F	F	F			F		68	75	49	98	83									102	13.4	2	12	103	4.5	1	35	25	0.3	12	2.71			29	10
180	62.65	16	15	4	43	48	3	F	3	M	80		1	T	F	F	0.29968		F		69	82	33	99	91	1.6	7.31	99	139	32	21	37	133	226	15.9		14	99	1.6	1.1	336	87		12.3	2.49	16.8	-2		10
152	67.9	6	12	11	41	45	1	F	3	F	70	23.1	1	T	T	F	0.120227		F		50	92	38	90	71	1	7.15		35	50	31			113	4.2	3.3	12	95	3.9	1.2	25	16	0.4	13.1	2.15		1	11
	71.6	15	15	4	48	38	4	F	3	M	64	22.8	1	F	F	T	0.500783		F	CVVHDF	67	87	39	90	81	1.6	7.41	82	54	36	27	36.9		127	3.5	3	11	97	2.9	1.2	39	31	0.4	13	1.9	0.05	-1	11
155	76.5	21	15	3	55	48	4	F	2	F	76		1	F	T	T	0.11998		F		96	77	41	93	104	1.3	7.37	48	30	72	46	36.7		85	17.3	3.6	11	92	1.1	1.1	35	90	0.8	11.6	2.15	0.04	10	26	10
	70.5	19	15	2	29	39	2	F	0	M	79		1	F	F	T			F		71	92	43	96	128	3.5	7.47		128	29	22			165	7.8		15	100	1.4						3.98	0.02	0	21	35
162.6	67.2	13	9	4	40	24	3	F	1	M	77		0	F	F	F			F		81	103	48	94	120	1	7.43		200	35	25		126	421	9.8		15	98	1.1	1.1				13.4	4.03		0	15	40
	39.8	17	15	4	31	28	3	F	0	F	75	15.0	0	F	F	F	0.120003		T		103	92	51	95	125	1.1	7.19	87	32	55	29			263	6.8		14	97	0.6						3.25			21	28
173	79.1	15	13	2	46	36	1	F	2	M	78		0	F	F	T			T		53	128	27	97	100									113	4.8	3.1	18	103	0.7	1.2	90	22	0.7	13.4	2.27	0.01		10	12
	48	12	13	2	54	41	3	F	2	F	91		0	F	F	F	0.20008		F		50	70	41	88	119	1.3	7.4		70	31	20	36.5		169	22.9		12	108	0.6	1.5				16.1	2.52		-3	10	5
	97.9	20	14	2	27	29	2	T	0	F	74	21.7	0	T	F	T	0.120171		F		74	87	43	91	109									153	5.5	2.2	9	103	0.6	1.3	127	62	2.1	14	2.91			11
	56	8	12	6	46	33	3	T	0	F	91		1	F	F	F			F		59	86	34	87	116	1.9	7.36		57	45	26			245	12.3		14	105	1.9	1.3				14.6	2.46			30	30
	84.3	15	14	2	49	34	1	F	3	M	87	26.8	0	T	T	T			F		60	127	71	86	198	3.8	7.29		27	33	22			76	10		13	108	1.1	1.6	365	268	1.1	17	2.86	0.01		18	20
175	68.1	15	15	2	49	33	3	F	1	M	70	25.7	1	T	T	T			F		110	84	51	93	38	1.7	7.35		29	35	22			239	50.6		14	103	1.7	1				10.4	2.01	1.1		30	50
178	69	19	15	7	71	47	3	F	3	M	79	29.8	1	F	F	F	0.0800431		F	CVVHDF	72	79	33	92	81	1.8	7.2		71	23	9	36.2		241	12.2		19	113	3	3.9	40	38	22.6	37.5	2.71	0.02	-13	123	0
	52.5	10	14	2	62	40	3	F	2	F	81	24.6	0	F	F	F			F		85	83	45	86	125	2	7.37		35	30	18			179	10.9	3.5	15	100	1.3		110	67	0.4		2.68			15	7
	82.1	14	12	6	57	44	3	F	3	M	91	28.2	0	T	F	F			F		80	83	39	74	86	3	7.3		34	30	16			128	9.7		18	105	1.4	1.5	98	45	1.7	16.1	3.76	0.06	-1	153	10
	43	15	15	2	39	35	3	F	0	F	87		0	F	F	F			F		66	94	47	87	122									166	12.2		14	99	0.8	1.1	89	151	1.6	12.5	3.57			13	20
157	65.5	14	15	4	47	42	2	F	1	M	73		1	F	T	F	0.300199		T		70	97	33	83	40	1.1	7.32	73	44	49	29	36.1		112	7.2	3.9	13	96	2.8	3	63	26	1.1	31.2	2.1	0.02	-3	100	10
	99	14	15	8	34	26	2	F	2	F	65	28.5	0	F	F	F	0.199856		F		62	83	41	91	72									139	6.2		13	101	0.5	1.7	110	80	20	18.5	2.2		-1	10	30
193	114	12	15	3	45	31	3	T	3	M	72		0	F	T	T	0.20105		F		48	75	33	93	94	2.6	7.4		91	27	19	35.7		113	7.7	2	13	104	1	1.8	65	38	4.4	20	2.18	0.04	-1	21	15
165	69.5	18	15	3	54	53	4	F	3	M	86		1	F	F	F	0.0300073		T		87	80	47	90	126	1.1	7.43		141	28	20			140	16.4	2.5	15	107	3.6	1.1	39	32	0.9	13.3	2.42	0.12	-2	26	0
165	50.4	15	15	2	58	30	3	F	0	F	84		0	F	F	F			F		78	60	40	86	101	2.4	7.4		68	47	30			161	12.4		10	102	1.1	1.9	27	12	0.9	20.1	2.88		2	1130	15
	100.1	10	15	2	40	44	4	T	2	M	60		0	T	T	F	0.401625		T		77	74	38	90	172	1.2	7.18	78	45	42	27	37		157	12.5		12	94	1.6	3.4	31	22	0.3	33.4	2.67	0.17	-1		0
157	127	14	15	7	50	50	4	F	3	F	70		0	T	F	F		0.0400603	F		60	70	40	91	87	0.7	7.22	60	39	28	17		136	168	5.5		10	106	1.3	1.1	50	28	0.3	13	2.41		-1	100	5
	89.9	13	15	4	29	24	3	F	0	F	71		0	T	T	F	0.200423		F		72	79	41	90	200	1.4	7.4	66	32	45	29			275	21.1		10	98	0.6	1.1				11.5	4.01			15	150
155	72.3	14	15	2	49	31	3	F	3	F	71	30.1	1	T	T	T			F		89	92	53	85	164	1.3	7.27	81	51	48	24			319	9.5		18	101	1.4	1.3				14.2	4.25		0	52	15
	80.9	15	14	2	37	33	3	F	2	F	86		0	T	F	F			F		79	100	48	87	132									230	13.6	3.6	18	96	1.6	1.4	82	73	0.8	15.5	3.87	0.04		193	25
157	76.8	15	15	2	31	27	2	F	0	F	78		0	F	F	T			F		75	89	45	90	181									260	9.2	3.2	17	109	0.6	1.6	44	76	1.4	17.1	4.03			12	40
175	77.8	18	14	2	31	29	3	F	1	M	91		0	F	F	F			F		66	83	29	92	106									95	3.8		9	102	0.9	1.1				13	2.46			13	55
	79	18	15	3	29	34	3	F	2	F	81	28.7	0	F	F	F	0.080052		F		103	91	45	92	136									21	2.9		14	105	1	1.1				11.6	2.41	1.22		11	10
183	110.2	10	15	7	45	27	2	F	1	M	76		1	T	T	F			F		67	70	35	94	49									74	5.5	2.1	14	105	5.4	1.1	23	13	0.6	13	2.51	0.13	-5	17
	69	15	15	2	43	32	4	T	3	F	64		0	F	T	F	0.348706		F		71	64	36	92	177	2.4	7.26		76	31	15			212	38.2		14	106	1.7	2.2	100	74	0.3	23	2.65		-11	11	0
160	88.5	14	14	2	43	37	2	F	2	F	91		0	F	F	F			F		80	91	46	92	114									158	8.6	3.4	10	105	0.5	1	14	10	0.8	10.8	3.12	0.01		7	50
	35	13	15	2	37	25	1	F	0	F	91	18.0	0	T	F	T			F		54	85	36	93	186	1	7.38		101	58	36			141	7.6	3.9	14	96	0.8	1.1	50	65	1.1	11.6	3.77	0.01		34	200
	54	13	14	2	40	27	2	F	0	M	82		0	F	T	F			F		61	81	48	93	115									106	9.9	2.6	8	109	0.5	1.2	92	130	7.1	12.9	3.41			14	50
	80	10	15	4	60	45	1	F	2	M	87	23.4	1	F	F	T			F		31	73	41	98	137		7.42		310	39	26			139	8.1		14	99	3.2	1.3				15.2	3.41	0.09	0	542	-20
163	69.4	17	8	3	38	26	3	F	0	M	91		0	F	T	T			F		75	102	53	92	126									104	7		16	100	0.9	1.2				12.5	3.24			12	50
	84	20	15	5	41	36	3	T	2	M	91		0	F	F	F	0.100087		F		94	73	33	93	94	2	7.32		31	37	20			190	19.4		14	104	1.1	1.6	78	19	1.9	17.7	3.6	0.43		22	25
	91.25	4	15	2	26	41	2	F	2	M	67		0	T	F	F			T		59	105	50	94	69	2.1	7.25		117	40	33	37.8		142	5.9	4.1	11	97	0.6	0.9	26	16	0.2	10.3	3.69		11	10	20
	40.1	14	15	2	36	29	2	F	0	F	61	22.0	0	F	F	F			F		100	75	43	93	114									128	4.1	3.8	10	98	0.4	1.1	36	20	1.3	11.6	2.93			4	300
	69.8	13	15	4	33	30	4	F	3	F	91		1	T	F	F			F		82	96	29	91	106									224	14.7	3.5	15	98	1.2	2.3	172	292	4.1	24.2	3.5			14	15
	67	14	15	2	46	23	3	T	0	M	66		0	F	F	F			F		92	90	49	95	83									295	2.2	3	16	86	0.8	1.3	24	34	1.7	14.3	1.82			13	0
173	71	12	15	2	37	24	3	F	2	M	84		0	F	T	T			F		61	100	38	93	88	1.8	7.37		133	43	28		136	221	10.2		13	103	1	1.1				12	3.35		1	27	15
173	98.8	13	15	2	33	23	3	F	0	M	72	35.9	0	F	F	F			F		66	126	60	93	92									112	3.4		13	107	1.4	1.3	17	13	0.3	14.1	3.01	0.02		10	35
157	90.4	10.5	15	3	38	31	3	F	2	F	76	40.2	1	F	F	F			F		70	101	40	97	73	0.8	7.2	97	74	18	7			217	12.5	2.7	23	110	3.3	1.4	12	8	0.2	16	1.93		-14	39	18
165	76.35	8	14	3	38	28	1	F	3	M	70	28.6	1	F	T	F			F		48	90	47	90	262									255	5.3	2.6	14	96	3.6	2.9	32	37	0.3	31.3	2.69		-2	100	5
	61.8	15	14	2	28	23	3	F	1	M	67	21.5	0	T	T	F			F		61	120	50	93	99									357	10.2	3.5	11	101	0.8	1.2	17	14	0.7	14	2.78	0.04		10	100
157	51.4	10	14	2	32	28	2	F	0	F	61		0	F	F	F			F		94	94	43	92	98		7.42		45	36	24			489	16.1	2.8	13	101	0.5	1.1	13	15	0.1	12.5	3.19	0.14		13	100
157	68.75	11	15	3	54	44	4	F	3	F	81	26.9	0	T	F	T		0.020006	F		69	81	50	93	91	0.9	7.2	62	38	39	23	36.5	136	245	7.7		7	103	1	1.2				12.7	2.57		-1	16	0
	52.25	16	6	3	40	33	2	F	0	M	68	24.9	0	F	T	T			F		56	125	54	93	119		7.42	83	50	41	28			165	3.9	3.1	13	102	0.8	1.2	27	10	0.5	12.6	3.21			13	20
	62.9	10	14	5	44	33	3	F	3	M	76	25.2	1	F	T	T			F		47	121	21	94	67									205	3.9		15	99	3.6	1				11.2	1.97			31	100
175	60	8	9	6	65	35	3	T	1	M	78		0	T	F	T			F		75	88	46	89	104									801	24.7	2.2	12	81	2	7.1	384	46	0.5	59.6	1.97			100	16
	80.7	15	13	2	38	40	2	F	2	M	91	18.7	0	F	F	F			F		69	87	43	91	90	1.3	7.44		43	40	30	36.6		391	10.8		11	100	0.5	1.2				13.5	3.24	0.05	5	21	0
173	53	16	11	3	46	34	4	T	2	M	91		0	F	T	F			F		80	83	51	94	108	3.1	7.4	88	56	24	18	36.4		158	12.1	3.5	15	101	2.9	1.1	51	20	0.7	12.8	3.52	0.09	-4	18	-2978
	54.3	18	15	4	30	32	3	T	1	F	69	27.5	0	T	T	T	0.120073		F		76	76	29	91	254	1.6	7.41	52	33	41	27	36.8		356	12.5		17	97	1.1	2.6				28.6	3.07			14	10
	45	13	14	2	43	32	2	F	0	F	81	19.6	0	F	F	F			F		52	107	59	86	120									117	10.5		10	100	0.9						2.33			30	50
168	40.8	12	15	4	34	36	3	F	2	M	63	22.6	1	T	T	F			F		45	97	59	96	116	0.6	7.28	99	69	41	24			537	16.3		13	104	0.8	1.3	24	24	0.1	14	2.52		-3	10	10
	59.1	16	14	2	38	33	2	T	2	M	91		0	F	F	F			F		89	81	44	91	113									307	7.8	2.1	12	100	0.5	1.9	41	20	1.3	21.3	2.79			5	10
	73.4	12	14	2	45	33	3	F	2	M	74	26.9	0	T	F	T			F		75	77	40	85	107	3	7		37	30	17	36.7		112	13.2	3.5	17	102	1.5	4.5	715	888	1.3	51	4.45	0.01	-13	23	0
	63.7	13	15	2	58	27	3	F	1	M	81	27.6	1	F	F	F			F		79	113	51	94	69									172	0.6		15	102	2	1.6				17.2	2.91			15	150
	88.1	15	12	2	40	27	1	F	0	M	78		0	F	T	F			F		77	102	49	95	96	1.2	7.43		68	28	20			211	5.2	3.7	15	105	3.1	1.1	35	27	0.4	13.3	2.97			33	40
160	103.1	15	12	4	59	36	1	F	2	F	91		1	F	F	T			F		61	90	30	93	101	0.9	7.2	92	59	34	26		139	202	7.9		12	100	2	1.2				12.5	3.31	0.03	1	62	20
	60.4	19	15	2	51	27	3	T	0	M	89		1	F	T	F			F		88	89	47	94	137	0.8	7.39	98	158	42	26	38.4		343	10.4	2.4	13	97	1.5	1.3	305	207	0.4	14.3	2.65	0.05	0	12	40
191	79.8	13	14	3	43	21	1	F	3	M	65	23.2	1	T	F	F			F		83	145	82	90	120	1.7	7.28		66	33	19			134	8.4	3.9	16	102	3.3	1.2	46	40	0.3	12.5	1.89	0.09		100	50
154	82.5	13	15	2	32	30	2	F	2	F	74		0	F	T	T			F		80	112	54	92	140		7.39		33	53	33			277	7.7		14	100	1.1	1.1				13	3.86		5	16	18
163	67.55	12	15	5	54	36	2	F	3	F	76		1	T	F	F	0.120366		F		67	79	29	90	62	1.2	7.22	97	125	22	15		131	85	10.2		9	109	2.5	1.6				16.7	2.25		-1		0
173	112.7	19	15	2	53	43	1	F	2	M	81	38.6	1	T	T	T			F		64	96	45	91	127	1	7.39	85	31	36	28	36.1	134	189	9.3		18	97	1.4	1.2				13.2	3.38		0	11	13
168	49	13	15	4	60	33	2	F	3	M	79	20.0	0	T	T	F	0.900465		F		67	59	21	93	184	1	7.17		30	60	41	37.2		325	7.3		3	101	0.7		12	6			2.5	0.01	15	11	0
175	120.7	13	15	2	41	23	1	F	0	M	66		1	T	T	T			F		60	79	29	88	133									82	7.2		19	107	4.1	1.3				14.6	2.37	0.12		101	100
	69.4	17	13	3	34	36	2	F	1	F	81		1	T	F	F			F		86	95	17	94			7.47		92	35	26			1129	5.5		20	97	1.4	1				11.7	3.24	0.06	1	51	20
178	94.1	14	7	9	68	49	4	F	3	M	91		1	T	T	F	0.125069		T		67	83	48	93	56	2.3	7.33	75	43	43	24	36.2		227	17.4	2.4	9	113	1.2	1.7	23	12	0.6	18.4	1.32	1.2	-1	20	5
	56.4	13	9	3	33	27	1	F	2	F	77	26.3	0	F	F	T			F		55	136	51	94	107									169	10	4.1	14	100	1	1.1	20	9	0.5	12.4	2.92	0.01		10	0
152	60	20	15	3	38	46	4	T	0	M	62		0	F	F	F			T		49	80	41	100	71	0.5	7.21	98	43	34	20			278	12.1		10	108	1	1.8	16	10	0.2	19.7	3.18	0.2	-1	10	0
160	91.7	14	14	3	44	34	2	F	0	F	72	29.8	1	F	F	F	0.0500006		F		51	64	38	81	77		7.53		104	40	35			190	17	3.2	10	93	0.8	1.1	23	31	0.6	11.6	3.04		10	13	30
	53.5	13	4	4	70	35	2	F	0	M	74	18.5	1	F	T	F			F		79	108	40	93	83	5.9	7.2	65	44	28	19	36.5	171	101	9.3		20	134	2.2	1.2	9		0.3	12.7	2.18		-3	10	5
	79.5	10.5	15	2	45	40	3	F	2	F	91		0	F	F	F			T		70	84	42	94	161	2.1	7.38	96	65	42	45		145	232	11.5	3.2	9	96	0.5	1.1	34	27	0.8	11.9	3.18		13	18	30
152	84.9	8	15	4	57	28	2	F	3	F	63	36.3	0	F	F	F			F		55	72	51	89	143	0.8	7.28	57	35	52	27	36.5		282	11.4	3.3	20	90	3.4	1	49	25	0.2	11.4	2.57	0.01		230	0
	105.9	15	14	2	43	27	2	F	1	M	83		1	F	T	T			F		72	89	39	95	77	0.9	7.5		73	42	34			396	10.8		13	92	1.3						3.1	0.21		62	12
150	46	5	15	5	77	62	2	F	2	F	83		0	F	F	F			F		57	70	35	99	135	1.8	7.29		33	34	20	36.6	132	219	11.8	2.4	12	104	0.6	1.1	133	146	9.8	13.2	3.08		-5	10	15
	43.1	13	15	2	44	33	3	T	2	M	84	21.3	1	F	T	F			F		79	85	47	93	46	0.6	7.26		48	15	7	36.7		259	11		11	116	1.4	1				11.1	2.25	0.87	-10	18	0
188	83.2	12	15	4	38	28	2	F	0	M	72	27.3	0	T	F	T			F		81	102	46	91	100									71	5.5	3.2	12	82	0.9	2	92	66	12.5	21.3	2.18	0.01		1060	80
180.34	83.3	10	12	3	40	31	2	F	0	M	91		1	T	T	F			F		71	86	37	94	108									182	9.3	2.5	11	104	1.1	1.8	85	70	2.3	19.5	3.26			10	75
	71.6	9	14	3	27	23	3	F	0	M	66		0	T	F	T			F		76	126	55	90	108	1.1	7.35		75	46	26			193	13.8		11	106	1.2	1	18	14	0.5	10.8	2.91	0.01	0	12	75
183	70.2	12	15	2	35	42	3	F	2	M	78		0	T	T	T		0.030012	F		61	92	34	97	52	1	7.3	99	122	36	23		133	72	7.6		12	106	0.7	1.2				13	2.42		-1	12	20
	66.8	15	13	2	50	37	2	F	0	M	60		0	F	F	F			F		69	84	56	91			7.44	82	48	43	30			278	22.3		16	96	0.7	1.3				13.9	4.45			23	150
	106.8	18	15	2	44	34	4	F	0	M	83		1	T	F	F			F		64	122	58	90	204									178	9.3	3.2	17	95	1.7	1.2	37	13	0.4	13.9	2.88	2.27		42	10
	83.1	9	15	3	33	19	3	F	0	F	74	34.2	0	F	F	F			F		66	103	57	90	105									88	12.5		9	102	0.5	1.3				14.4	3.82			11	40
173	102.4	8	15	3	39	46	2	F	3	M	75		0	F	F	F	1.0016		F		54	90	44	96	110		7.3	95	93	42	31	36	133	164	11.8		15	97	1	1.1				12.2	2.63		11	16	5
	60	16	15	3	25	27	4	F	0	F	76		0	F	T	F			F		87	121	55	86	125		7.27		72	73	39			398	22.5		10	87	0.7	1				11.7	3.86	0.01	9	10	10
	74.6	14	10	9	48	29	3	T	3	M	85	24.4	0	T	F	T			F		66	99	50	95	40	1.9	7.48		118	27	21			39	1		19	103	0.9	1.4	11	8	0.2	14.8	1.22	0.02	-1	16	0
183	68.9	17	14	2	35	50	4	T	3	M	70		0	F	F	F	0.311756		T		98	79	52	92	80		7.39		90	41	26	35.9		233	14.8	2.4	19	87	0.7	1.3	204	92	1.5	15.1	2.34	0.07	-1	15	0
168	54	18	15	3	36	42	2	F	1	F	76		0	F	F	F			T		84	101.5	59	97	117	0.7	7.27	99	107	44	28	36.7		122	7.5		8	99	0.5	1.1	34	22	0.1	13.2	2.88	0.01	1	17	13
155	67	15	15	8	85	58	4	T	3	F	81	29.7	0	F	F	T	1.78978		F	CVVHDF	68	83	38	73	62	3.6	7.1		57	26	12	35	134	150	11.3	1.9	13	104	0.5	1.4	90	67	1.7	15.5	1.99	0.01	-1	10	0
	72.5	17	11	2	39	48	2	F	0	F	73	26.6	1	F	T	F			F		83	104	58	91	82		7.44		89	32	22			228	7.7	3.6	16	111	0.7	1.4	24			15.2	3.71	0.01	0	10	100
155	40.45	8	15	2	64	48	4	T	3	M	78		1	T	T	T			T		80	86	25	96	145	1.5	7.37		396	36	22	38		79	23.1		14	95	0.9	1.4			0.5	15.5	2.41	3.75	2	145	0
163	75	17	14	2	39	37	3	F	2	F	83		0	F	F	F			F		62	109	38	92	81									104	16.3	2.8	10	110	0.7	1.2	19	5	1.1	14	3.68	0.05		10	20
	82.7	8	15	4	23	26	4	T	1	M	60	27.2	1	T	T	F	0.100023		F		71	72	41	91	115	1.7	7.34	53	34	40	26	36.7		217	16.4	2	15	96	4.8	1.4	43	22	0.6	14.7	2.83	0.12	0	10
	60.5	10	15	3	41	27	4	F	0	M	85		0	T	F	T			F		78	85	39	95	96									410	13.3		18	106	2.4	0.9				11.4	2.95	0.01		15	40
	65.6	11	14	8	50	28	1	F	0	M	91		1	T	F	F			F		35	59	27	95	83									108	6.1		12	103	3.6	1.1				11.5	2.56	0.1		54	75
	90.1	18	15	3	39	28	3	F	2	M	74	28.3	0	T	F	F			F		69	112	60	82	105									30	1.3		13	105	0.7	1.5				16.3	1.92	0.01		12	50
168	69	13	15	2	62	37	3	F	3	F	67	25.3	1	F	F	F			F		83	60	38	89	130	1.9	7.27	97	76	36	24		136	244	10.7		14	102	1.2	1				11	3.15	0.04	-2	1118	0
	61.15	6	15	4	42	35	3	F	0	F	77		0	F	F	F			F		67	106	48	90	116	0.9	7.27		59	35	23	36.1	134	112	3.9		10	102	0.9	1.1				12.5	2.66	0.01	-1	11	20
157	60.9	10	13	2	50	48	3	T	3	F	74	26.3	0	F	T	T			F		64	76	46	91	150	2.2	7.39		57	29	18			202	17.6	2.4	13	106	1.1	1.2	71	24	1.9	12.7	2.94			1273	15
172.72	98	16	15	2	44	42	3	F	3	M	81	33.0	0	F	F	F	0.280525		F		59	80	45	89	74									658	15.4	2.8	19	105	0.7	1.2	14	6	0.7	12.7	3.1	0.01	-1	14	0
	46.55	14	14	3	53	36	3	T	2	F	91		0	F	F	T			F		76	91	43	88	56	3.8	7.28		25	41	22			297	16.7	2.9	19	100	1.4	1.5	230	146	1.4	16.7	3.64	2.01		26	0
180	129.4	20	15	3	47	40	2	T	3	M	74		0	F	T	F			T		67	58	25	94	96		7.44		97	46	32			226	7.7		5	106	0.8	1.3	39	87	0.6	14	2.88		-2	24	0
152	42	14	14	2	59	43	3	F	3	F	88	23.8	0	F	F	T		0.159372	F		38	88	32	88	144									193	13.4		17	94	0.9	1.2				12.7	3.7			16	15
160	78.15	11	15	5	54	59	3	F	2	F	85		0	T	T	T			T		78	72	40	90	143	0.8	7.32	98	41	51	39	37.1	136	389	10.7		9	87	0.8	1.3				13.6	2.96		11	19	10
163	57.9	14	15	4	50	23	2	T	1	F	77	20.1	1	F	F	F	0.190054		F		58	87	42	95	137	1.5	7.36	64	32	30	18	36.7		256	25.1		14	108	1.2	1.4				14.8	2.33			23	30
175	83.4	12	15	4	51	32	3	F	3	M	68	27.2	1	F	T	T			F		108	81	44	93	126									230	16.4	2.8	15	89	2.4	1.1	18	12	0.5	12.5	3.46	0.16		24
	77.1	11	13	2	46	48	2	T	0	F	61	28.5	0	F	F	F			F		83	78	46	94	92	1.1	7.3		68	35	23			267	4.9	2.7	12	101	0.7	1.2	17	12	0.6	12.8	2.45	0.01		11	150
	43.5	14	8	5	49	45	2	F	1	F	84		0	F	F	F			F		63	86	46	95	124	2.1	7.44		68	38	27			179	10.1	3.8	15	111	1	1.1	48	35	0.8	11.8	3.34	0.05		11	15
	72.5	14	15	2	39	28	2	F	2	F	60		0	T	T	F			F		67	90	41	92	150									75	5.5	3.7	14	104	0.5	1.2	25	7	0.7	13.4	2.23	0.23		10	10
178	80	7	15	3	37	29	2	F	1	M	70		1	T	T	T			T		66	90	35	92	147									251	7.6		12	99	2	1.1				13.1	3.41	0.04	-1	35	25
168	57.5	10	15	4	31	41	3	F	2	M	86		1	T	F	F	0.224404	0.0200015	F		63	82	41	95	78	1	7.34	51	32	38	26	35		260	8.8	2.8	11	95	0.8	1.1	33	18	0.2	12.4	2.27	0.34	-1	15	0
170	70.3	20	7	8	45	38	3	F	2	M	79	25.0	1	F	F	F	0.2002		F		80	67	34	92	107	2.2	7.4	98	91	26	20	36.8		126	11.6	3.5	15	109	1.2		42	13	2.2		2.98	0.01	-3	13	5
163	80	19	14	3	40	37	3	F	3	M	80	30.6	1	F	F	T			F		96	121	57	93	133									204	14		15	108	2.8	1.1				12.2	3.33	6.37		322	5
	85.3	12	13	5	30	26	2	T	2	F	60	42.1	0	F	T	F	0.150059		F		54	90	30	90	113	1.6	7.33	66	30	44	26			360	14.8	2.4	11	97	0.6	1.3	16	25		14.3	2.55			14	0
	56.3	16	15	2	39	39	3	F	2	F	83		0	T	F	F			F		73	75	39	95	111	1.6	7.4	22	18	46	30			115	11.5		17	97	1.1	1.1	24	8	0.7	12.4	3.13	0.35		22	15
	78	15	15	5	35	36	3	F	2	M	68	26.2	1	F	F	F	0.120013		F		86	75	35	96	91		7.46		84	29	21	36.1		330	5.3	3	12	101	1.3	1.1	13	8	0.4	13.2	2.58		-1	14	50
152	58	16	11	3	47	33	2	F	2	F	91		1	F	F	F			F		50	107	36	89	106									134	9.5			145	1.8	1.1				12.5	3.75			101	25
170	78.4	12	15	8	31	29	2	F	1	M	62		0	F	F	T		0.0500711	F		60	116	46	96	96	1	7.37	97	122	30	19		134	102	12.1		13	105	1.2	1.2				12.7	3.43		-2	14	5
	49.6	10	15	4	43	27	0	F	0	F	74	21.2	0	F	F	F			F		67	68	36	91	140									43	5	2.9	8	104	0.4	1.5	33	37	0.7	16.5	2.38			12	500
	100.7	13	15	3	40	35	4	F	3	M	60		0	F	F	F	0.4		F		71	81	48	92	80	0.8	7.34	95	47	41	24	37		261	8.7		16	100	1	1.3	32	13	0.3	14.2	2.38		-1	10	5
183	67.55	10	15	4	38	28	3	F	0	M	75	21.7	0	T	F	T		0.0200108	F		59			88	80	1.7	7.3		111	54	30		134	153	12.7		10	97	0.7	1.1				11.6	2.49		2	16	30
	77.15	14	14	2	32	28	1	F	2	M	60	28.3	1	T	T	T			F		64	103	38	90	207	1.3	7.36		45	34	20			150	7.8	2.6	16	102	3.3	0.9	10	9	0.5	10.1	2.94			33	30
160	58.1	15	15	3	59	42	4	F	2	F	61	24.7	0	T	F	F	0.179886		F		100	75	48	92	144									78	0.1	2.6	12	103	0.5	1.8	36	28	0.9	19.5	2.13	0.11	-2	10	30
		13	15	5	35	31	4	F		M	91		0	F	F	T	1.0016		F		72	78	17	82	123									106	11.3		12	106	1.7	1.3				15.1	2.77	4.06	-1	341	5
	65.4	12	15	4	32	28	3	F	0	F	73		1	T	T	T			F		57	127	49	92	91	8.3	7.42		131	32	21			58	7.1	3.2	13	106	1.3	1.5	39	18	1.4	17.4	2.06	0.22		40	50
163	113.7	12	15	2	37	38	3	F	3	F	65	42.9	0	F	F	F			F		54	90	41	91	158	1.7	7.17	85	50	48	36	37.2		143	8		10	90	0.6	1	17	18	0.3	10.5	3.29		10	17	0
	47.8	19	15	2	31	24	1	T	0	M	88	26.2	1	T	F	F			F		57	88	39	91	101									168	4.8		9	98	1	3.9			0.8	42.9	2.67	0.01		16	20
150	64.8	14	11	2	38	32	2	F	3	F	91	33.1	1	F	F	T			F		58	110	38	91	87									180	5.3		16	105	3.2	1			0.2	11.9	2.46	0.08		11	0
	83	5	10	2	34	35	3	F	2	F	87		0	F	F	T			F		75	86	40	84	45	0.9	7.22	95	92	39	22		139	330	6.4		10	103	0.7	1.3				14.9	3.3		-3	19	5
	51.85	19	14	2	46	36	2	F	0	M	88	22.9	0	F	F	F			F		73	112	70	68	109	1.9	7.39	64	37	35	24			263	9		14	100	1.3	1.3				13.8	3.27	0.24		32	100
	55.9	11	15	3	49	41	3	F	2	F	82	18.3	1	T	F	F			F		79	105	58	98	104	1.9	7.32		187	25	17			178	13.5	2.4	18	107	3.9	1.3	20	9	0.4	14.1	2.68		-5	101	8
	86.2	12	15	5	37	21	3	F	2	M	68	24.0	0	T	F	F			F		73	97	53	86	113									48	13.4		19	96	1.8	1.2	22	15	0.5	12.6	3.3	0.01		21	100
175	80	16	15	3	86	52	3	F	3	M	91		0	T	T	F	0.160047		T		67	95	39	93	61	1.3	7.27	96	56	32	24	36.2	135	269	11	2.6	15	105	1.9	1.9	65	51	0.3	20.5	2.9	0.07	-2	67	-10
	100	6	15	4	57	29	3	F	3	M	75		1	T	F	F	0.12012		F		60	71	46	90	54	0.8	7.31		23	56	30			29	0.6	2.9	11	101	4.6	1	22	8	0.3	10.8	1.54	0.15		10	25
198	137.6	14	15	8	55	47	4	T	3	M	72	34.8	1	F	F	F	0.299444		F		64	77	25	92	183	1.3	7.29		123	33	19		134	165	21.2		14	99	1.8	1.9	20	9	0.8	20.6	2.14		-6	16	0
157	54.2	16	15	3	28	41	4	F	2	F	72	23.2	0	F	F	F			F		74	94	37	97	126									329	16.3		18	99	0.7	1.1	110	38	0.8	11.6	2.58	0.01	-3	10	0
	78.2	13	15	5	52	22	4	F	0	M	68	26.3	0	F	F	F			F		91	89	53	92	128									11	0.7		12	104	1.1	1.2	14	10	0.5	13.5	2.55			19	100
	113.7	15	15	3	48	26	2	T	1	M	74		1	F	T	F	0.0600346		T		69	86	49	96	88	1	7.35		47	45	28			147	15.1		13	99	1.5	2.8	23	14	1.5	28.9	3.94		0	32	20
152	49.6	12	15	2	56	47	3	T	3	F	69	24.6	1	F	T	F	0.500877		F	CVVHDF	86	81	52	94	87	1.7	7.33		40	49	27			196	8.1		16	100	0.9	2.4	30	19	1.2	26.2	2.11	0.07	-1	10	0
	68.4	13	11	5	57	33	3	F	3	M	63	22.5	1	T	T	F	0.159714		F		71	72	40	93	93	2.7	7.32		40	30	18	37.1		204	13.5	2.9	16	93	3.8	2.2	1767	498	0.4	23.5	2.63	0.65		23	70
170	71.7	18	15	2	39	33	3	F	1	M	84		1	F	F	T			F		74	79	50	92	102									114	9.9		15	102	1.8	1.2				12.5	4.39	13.49		1189	60
145	57	15	15	2	52	56	3	F	3	F	79	31.5	1	F	T	F	0.100051		F		71	93	49	90	97	9.5	7.28	54	27	28	18	36.5	139	122	11.7		16	99	1.3	1.4	27	18	0.9	15.1	2.39	0.02	-1	27	3
	65.3	8	12	3	36	27	2	F	0	F	91		0	F	F	F			F		60	99	38	87	91									243	7.2		12	96	0.7	1.2	14	12		12.6	3.43			10	40
	101.4	17	15	2	46	40	3	F	3	F	85	30.7	0	F	F	F			F		108	79	45	86	107									263	24.2	2.8	15	93	1.2	1.7	23	10	0.5	18.7	3.86			15	15
160	90.55	12	15	5	48	31	2	F	1	M	76		0	T	T	T		0.0400394	F		60	66	35	90	54	0.7	7.36	73	42	33	22		132	111	13		9	110	0.5	1.3				13.9	2.21		-1	10	0
	61.7	15	15	6	50	32	4	F	0	F	75	23.0	0	F	F	T			F		94	90	40	87	124									25	181.4	3.2	14	110	0.8	1.5	18	9	2.3	16.5	2.01			13	200
155	67.4	15	15	3	37	29	2	T	0	F	71		0	F	T	T			F		88	98	44	95	104									38	4.9	2.6	14	107	1	1.6	20	15	0.4	18	1.93			13	200
155	74.5	17	15	2	39	34	3	F	2	F	87		0	F	F	T			F		84	78	29	91	99									213	4.9		9	105	1.3	2.4				24.9	3.18	0.01		29	100
	55.7	7	15	2	45	22	3	F	2	M	71	23.4	0	F	F	F			F		101	80	52	95	81	2.1	7.4		36	36	23			65	19.2	2	13	101	0.6	1.4	24	8	0.4	14.7	2.49			11	45
	77.4	13	14	3	47	26	1	F	0	M	80		1	F	T	F			F		72	98	46	86	58									145	5		16	92	2.6	1	18	12	0.2	10.8	2.94			52	50
168	78.15	10	15	11	62	52	4	F	3	M	83	28.9	1	T	F	T	0.250116	0.0500125	F		67	64	33	96	56	1.8	7.27	99	105	33	21		128	97	11.8		17	95	3	1.4				14.8	2.72		-2	19	5
155	63.8	11	15	2	42	52	1	F	2	F	77	26.6	0	T	T	F			F		60	82	51	98	111	2.3	7.41	95	73	31	26			97	4.4		12	108	0.7	1				11.1	2.65		1	21	10
155	54.3	15	15	4	57	53	3	F	0	F	72	22.4	0	F	F	F	0.0800216		F		76	52	31	94	79	2.2	7.26		67	41	19		130	103	11.2		12	102	0.7	1.2				13	1.91			10	50
183	81.7	13	15	2	35	34	4	F	2	M	83		0	F	F	F			F		56	106	50	99	159	2.9	7.38		164	32	23		136	140	10.7		14	105	0.9	1.4				15.1	2.67		-1	11	15
	54.5	12	15	2	40	44	3	F	0	F	88		0	T	F	F			F		58	70	34	92	134	0.9	7.43	99	117	30	22			103	9.7		10	104	0.6	1.2				14.3	3.69	0.18	0	11	30
163	65.3	16	14	2	34	25	2	F	0	F	91	24.6	0	T	F	T			F		60	101	38	94	113									218	14	3.8	16	105	0.9	1.8	22	12	0.3	20.2	2.55	0.08		27
	70.8	10	15	2	36	40	3	F	2	F	86		0	F	F	T			T		67	83	46	97	107		7.39	98	136	28	18			114	8.5		10	107	0.7	1.1				12.5	2.13		1	10	12
	61.4	12	15	2	37	48	3	F	1	F	91		0	F	F	T			F		58	87	22	99	89		7.37	99	121	37	24			268	12.3	3.7	14	108	1.2						2.92		-1	14	30
175	69.2	11	15	2	50	36	2	F	1	M	78	22.3	1	T	T	T			F		70	93	43	87	112	3.4	7.29	69	27	39	21			257	21.7	3	15	83	1.8	1.3	26	21	0.5	13.7	3	0.08		495	15
155	78.3	16	15	5	52	41	3	F	2	F	73		0	T	F	T			F		83	96	44	87	122	0.9	7.35	90	61	46	29			138	11.3		9	121	0.7	1.1				12	2.86		1	10	10
	79.65	11	15	3	34	32	2	F	1	M	73	26.8	0	F	F	F			F		55	99	48	96	91	1.2	7.33	93	74	42	24		134	78	12.2		16	104	1.2	1.2				13.2	2.38			10	30
	62.5	7	14	2	59	37	2	F	3	M	84	24.7	1	T	T	F			F		81	91	44	89	122	1.1	7.32	87	65	48	30			140	6.8	3.1	13	95	4.4	1.5	9	6	0.3	16.1	2.73			24	0
188	100.4	18	15	7	47	45	2	F	3	M	69	24.0	0	F	F	T	0.797588		F		54	120	48	93	93	0.6	7.2		42	29	15	37.4		642	14.1	2.1	17	108	3.6	1.4	25	16	0.2	15	2.41	0.04	-11	100	15
160	58.1	9	15	5	59	34	1	F	3	F	67		1	F	F	F	0.219807		F	CVVHDF	57	40	26	79	93	2	7.35	57	33	32	20	36.1		23	6.7	3.5	19	93	2.2	1.5	30	15	2	16.9	3.86	0.13	-1	10	0
168	87.9	14	14	3	38	28	3	F	0	M	72		0	F	F	F			F		72	134	66	95	62									57	7.4	3.7	13	104	0.8	1.2	30	17	0.5	12.7	2.76			14	60
	70.7	10	15	2	50	41	4	T	1	M	66		0	F	T	F			F		69	119	67	93	88	3.8	7.27		36	38	23	36.7		118	12.7	2.8	14	105	0.6	1.2	27	15	0.5	13.1	4.11	0.01		17	5
	70	8	15	2	31	26	2	T	2	F	74		0	F	T	F	0.0900597		F		55	79	38	96	114									162	5.3	1.7	6	106	1	1.5				16.6	2.15			11	10
163	40.9	12	11	3	49	37	2	F	0	F	79		1	F	F	F			F		57	93	20	89	97	1.4	7.24	70	42	53	24			261	8.8		12	106	2.3	1.2				14.3	2.92	0.02		44	15
	69.5	12	15	2	34	37	3	F	0	M	64		0	T	F	F			F		85	91	44	92	67		7.18		275	63	25			155	7.9		12	101	0.7	1	20	10		11.3	2.57		0	11	30
	92.5	14	15	4	38	26	3	T	0	M	81	31.3	0	T	F	F	0.12012		F		83	96	42	89	151									109	5.4		15	100	1.3	1				11.2	2.47			24	60
	84.7	15	7	3	48	37	4	F	0	M	73		0	F	T	T			F		63	137	53	95	202									192	20.2		12	93	1	1.6				17.7	3.53			10	80
185	84.2	12	15	5	32	27	3	F	0	M	62		1	T	F	T		0.23753	F		73	91	47	94	83	0.6	7.26	95	84	47	28	36.7	130	175	9.5	3.5	9	98	0.8	1.5	16	16	1.5	15.5	2.76		-1	11	40
160	60	8	15	3	45	32	4	F	1	M	91		0	F	F	F			F		76	80	37	93	118									344	14.1		11	93	1.4	1.3				14.5	2.27	0.04	-1	28	15
178	59.5	13	15	2	44	24	1	F	2	M	71		0	F	F	T	0.0500014		F		42	88	32	91	109									155	5.7		17	95	0.7	1.1				12.1	3.94	0.01	-3	12	0
	41	9	15	2	50	25	2	F	1	F	79		0	F	F	F			F		51	115	32	91	116									452	7		14	81	1.2	0.9				9.4	2.66			26	30
152	63.4	12	15	7	53	39	1	F	2	F	84		1	T	T	T	0.150099		F		49	97	45	94	114	1.1	7.34	94	74	32	21		133	108	5.6		19	101	2.1	1.4	24	20	0.6	15.5	2.93	3.61	-2	53	10
163	57.9	14	15	2	33	36	3	F	2	M	81	23.1	0	F	T	T	0.200245		F		72	88	51	99	124									148	9.2		13	103	0.7	1	18	11	0.4	11.2	2.41		7	10	10
	63.5	11	15	2	76	42	4	F	2	F	89		0	F	F	F			F		81	68	31	90	186	2.1	7.34		55	30	20			423	19.4	3.3	18	98	1.2	1.4	25	13	0.7	14.9	2.45			10	10
173		17	15	2	48	31	2	F	0	M	65	26.7	0	F	F	F			F		80	88	58	94	133									103	4		16	98	1.1	1.6	44	14	0.6	17	2.59	0.03		14	125
	59.1	13	7	3	40	44	4	T	0	M	77	27.8	0	T	T	T			F		73	104	49	93	125	1.7	7.51		69	38	31			30	10.1	2.6	10	97	0.7	1.1	69	47	0.5	12.3	2.74	0.09	6	17	100
	66.5	10	14	3	41	20	1	F	1	F	88	25.5	1	T	F	T			F		60	91.5	41	96	112	1.3	7.35		109	36	21		133	82	6.8		11	108	1.4	1.5				16.5	2.68		-3	26	0
	72	15	15	6	30	22	2	F	2	F	71	28.2	0	F	T	F			F		81	105	54	99	88		7.37		101	33	20			42	9.2	2.8	12	106	1.4	1.4	73	54	1.8	15.4	2.28	0.05		230	20
	43.55	14	15	2	22	24	3	F	0	F	77	16.8	0	T	F	T			F		74	120	42	91	121	1.3	7.26		79	65	32			208	14.6		9	88	0.6	1.1				11.6	3.01	0.17	7	17	15
	80.3	15	15	2	39	21	3	F	0	M	71	35.3	0	F	F	F			F		85	97	54	81	137	1.1	7.29	98	78	42	30	37.1		335	32.5		15	89	1	1.2				13.4	2.49		6	12	35
	76.8	13	15	3	48	26	3	F	0	M	82	23.6	0	F	F	F			F		82	71	42	90	150									142	48.5	2.8	12	94	1.3		46	33	3.5		1.98			28	30
	52.05	16	10	2	40	31	2	F	0	F	91		0	F	F	F			F		85	83	58	95	132									190	4.3	2.2	9	101	0.5	1.2	70	59	1.1	13.2	2.56			15	45
150	53.6	12	15	3	45	35	4	T	0	F	86		1	F	F	T	0.0900204		F		77	95	41	90	93									165	17		15	102	1.5	1.3	20	7	0.9	13.8	2.49			13	50
	54.4	11	15	2	47	34	2	F	0	F	91	18.9	0	F	F	T			F		60	87	51	89	88									229	8.5	3.3	11	100	0.9	1.2	26	23	0.7	13.1	4.44	0.05		18	0
163	59.3	14	15	5	46	47	2	T	3	F	65	24.1	1	T	T	T	0.0900582		F		93	70	44	87	78	1.2	7.26	56	35	42	29	37.8	129	170	4.6	2.7	12	93	2	3.4	53	30	0.3	36.1	2.96	0.19		14	25
	98.9	17	15	6	47	52	3	T	3	M	76		0	F	T	T	0.519328		T		55	110	40	88	186	1.6	7.38	98	76	37	23	38.2		151	13.2	2.8	19	105	1.3	3.2	273	332	1.7	34	2.15		-1		10
	98.4	11	15	4	42	29	4	F	2	M	72	31.7	0	F	F	T			F		83	78	46	94	113	2.3	7.29		66	50	25	38.5		466	13.6		16	96	0.7	2	131	182	32.2	21.2	3.36			14	40
	98	12	15	3	33	34	0	F	1	F	72		1	T	T	T			F		52	94	28	87	266	0.7	7.29		64	50	30			147	6.9	4	14	102	1.7	0.9	19	18	0.3	9.8	3.97		1	49	30
178	120	17	14	4	36	39	4	T	2	M	72	48.3	1	F	T	F			F		96	83	40	94	92	1.1	7.44		43	45	33	37.1		130	3.2	2.8	16	96	1.8	1.3	25	8	0.9	14.7	2.48			238	0
	66	5	15	3	37	29	2	T	0	M	68		0	F	F	F	0.080008		F		60	75	43	94	90	1.2	7.38		36	35	22			175	3.8		10	105	0.6	1.7	17	11	0.4	18.6	3.71			3	35
	46.2	13	15	6	65	36	3	T	3	F	91	18.7	0	F	F	F			F		82	85	61	92	64	1.6	7.3		30	44	23			146	23.2		20	96	2.4	1	28	62	4.4	11.3	2.84			29	10
175	120	4	15	2	38	44	2	F	0	M	60	47.3	1	F	T	F			F		60	77	45	86	183	1.1	7.38		39	74	45	36.9		227	10.6	3.4	16	87	1.9	1.2	12	10	0.3	12.6	3.59			15	200
142	62.7	17	15	2	23	30	1	F	3	F	72		0	T	F	T	8.26524	0.0300488	T		63	102	40	92	101									135	8.3	3.8	13	95	1.2	1.5	34	13	1.3	16.3	2.43		-1	10	0
180	93.2	15	15	2	45	26	1	F	0	M	85		0	T	T	T			F		60	98	53	91	101									144	7.3		13	109	1.8	1.2	14		0.3	12.5	2.62	0.17		14	100
183	95.6	14	15	3	41	34	4	F	1	M	61		0	F	T	F	1.47041		F		73	69	24	89	148	1.2	7.34		128	50	28		135	163	9.1	3.3	10	98	1.5	1.5	21	20	0.7	16.6	3.35	0.01	1	27	0
	70.2	10	10	4	42	28	3	T	2	M	74		0	T	T	T	0.100009		F		60	82	44	88	150	1.1	7.3	86	48	30	18			304	17		16	106	0.9	2.3				24.9	3.82		-3	13	15
	85.5	10	15	3	43	42	3	T	2	M	77	26.7	0	T	F	T	0.14015		F		84	68	44	93	91	1.8	7.37	68	35	46	28			141	10.4	3.5	11	102	1.3	1.3	17	11	1.4	14.4	4.23	0.01		20	50
157	59.4	14	15	3	51	50	4	F	3	F	83		0	T	F	T			T		78	82	38	88	130	0.9	7.29		64	45	29	36.2		227	11	3.1	11	101	0.4	1.1	62	53	0.3	13	2.73	0.11	0	11	0
178	92.35	14	15	4	77	55	3	F	3	M	79	23.9	0	T	T	T	2.90821		F		80	79	46	95	92	1.6	7.16	17	19	31	16	36.7		182	5.8	2.3	19	89	1.3	1.2	65	47	0.5	13.1	3.57	0.36	-5	14	5
	61.1	14	15	2	47	34	3	F	1	M	88	32.0	1	T	F	T			F		92	82	59	91	58	2.2	7.34		31	16	13			145	9.5	4.2	18	95	1.8	1.7	52	43	1.7	18.5	4.03	0.1	-7	42	0
	104	12	15	2	76	63	3	F	3	M	71		0	F	F	F			T		75	89	54	88		0.7	7.25		83	75	43	35.8		171	8.1		7	97	0.9	1				11.7	3.92	0.01	11	16	13
	73.05	14	15	2	44	26	3	F	0	F	91	29.8	1	F	F	F			F		58	106	52	84	72	1	7.41		49	50	35			207	3.6		10	101	1.2	1				11.5	3.01		7	17	50
	117.5	14	13	3	31	24	2	T	3	M	83	36.7	0	F	F	F	0.299244		F		71	112	53	94	123	0.8	7.33		36	58	32			234	8		8	105	0.8	1.2				12.6	2.33		1	11	0
191	77	12	15	3	37	33	2	F	0	M	75		1	F	F	F			F		60	89	21	93	89									197	4.3		12	102	2.2	3.8				37	2.27			15	40
	50	13	14	5	58	34	3	F	3	F	91	26.6	1	T	F	T			F		59	68	26	76	143	3.4	7.37	93	73	43	26			76	9	2.9	16	98	1.4	1.4	30	15	1.4	15.2	1.83	0.03	0	147	0
	53	13	14	2	35	30	2	F	0	M	91	21.3	0	F	F	T			F		68	87	47	92	104	3.3	7.38		26	36	28			228	9	3.8	13	101	0.9	2.3	42	24		25.9	3.23			22	100
	87.3	7	12	2	55	37	3	F	2	F	74	29.2	0	F	F	F			F		89	41	31	81	95	1.1	7.49	98	196	35	27		124	32	1.6	2.4	11	88	0.6	1.8	70	19	0.7	18.7	2.57	0.03	4	11	30
	71.7	14	15	4	40	28	4	F	0	F	77		0	F	F	F			F		77	95	46	98	103									206	10.2		15	101	0.8	1.6	122	106	11	16.5	3.14			11	30
173	58.7	18	10	2	36	32	4	F	1	F	91		0	F	F	F			F		71	89	36	91	97									219	10	3.4	12	108	0.7	1.2	41	50	0.5	13.9	2.68			11	20
	77	12	15	2	55	36	3	T	0	M	91	26.9	0	F	F	F			F		82	80	55	88	117	3.4	7.44		59	42	29			364	15.8	3.6	15	83	1.3	1.3	30	12	0.9	13.9	3.22			26	80
	106.5	9	10	2	37	34	2	F	0	M	68	32.7	0	F	F	T			F		62	125	64	93	79									145	7.5		10	101	0.9	1.2				12.9	3.85	0.01		10	225
178	92.3	9	15	2	38	16	4	F	0	M	76	27.7	0	T	F	T			F		68	82	51	94	137	2.1	7.46		207	34	25		138	112	13		12	105	0.9	1.2				14	4.16	0.01		12	50
	75	14	15	3	35	25	2	F	3	M	91	21.3	0	F	F	F			F		62	87	50	97	92		7.53		406	33	28			89	5.2		13	106	0.9	1.3				14.1	2.28		5	15	0
170	65.3	13	15	4	49	32	2	F	2	M	70		1	F	F	F			F		51	92	43	94	98	2.1	7.23	92	72	66	32			325	8.9	3.8	15	101	1.3	1.1	29	141	0.4	12.1	2.73	0.16	0	551	20
	91.8	10	15	2	54	35	3	F	0	M	70	27.2	0	F	F	F			F		69	88	57	91	192	1.3	7.41		77	33	22			435	7.8		17	97	1.3	1.3	19	48	0.2	14.5	2.5		-2	26	100
	61.2	10	13	2	36	35	4	F	2	M	63	22.8	0	F	T	F			F		61	79	42	90	98									562	8.6		9	103	0.4	1.5				16.6	2.43			10	15
152	44.4	9	15	2	28	26	2	F	2	F	67	23.8	1	F	F	F			F		49	84	40	95	96									315	14		14	96	1.5	1.7				18.8	2.73	0.01		12	0
	61.8	15	15	2	26	27	2	F	1	M	78		0	F	T	T			F		76	107	51	86	143	1.6	7.38	78	37	33	22			275	4.1		15	106	1	1.2				12.8	3.49		-2	25	30
183	69.4	18	15	3	59	50	4	T	2	M	70		0	F	F	F	0.0500192		T		96	83.5	40.5	82	83	1	7.28	92	60	26	16	35.8		279	9.2	2.4	14	90	0.4	1.2	46	51	0.2	13.7	2.87	0.01	-1	10	10
	73.2	11	11	3	51	32	3	F	1	M	87	21.3	0	F	T	F			F		60	87	27	95	112	2.2	7.35		39	45	26	37.6	167	204	11.7		13	128	2						3.86	0.07		17	50
	85.9	21	15	3	37	30	2	T	2	F	89	38.2	0	T	T	T			F		124	90	47	91	132									236	8.4		15	99	0.8						3.02	2.21		18	75
	97.1	15	15	4	63	40	3	F	3	M	88		1	F	F	F			F		44	66	25	91	84									154	5.4	4.1	19	89	2.3	3.8	60	40	0.4	41.8	2.22	0.24		104	15
	63.95	13	15	4	38	25	4	F	0	M	62		0	T	F	T			F		63	91	45	93	90									80	1.6		9	107	1.2	1.4	13	32	0.3	14.6	2.28			15	35
	80.1	13	15	2	51	31	3	F	1	F	79	33.6	0	F	T	F			F		70	52	31	95	110									131	8.1	3.5	8	104	1	1.2	18	19	0.2	13.3	2.62			11	45
	82	11	15	3	39	26	1	F	0	M	85	32.4	1	T	F	T			F		40	113	38	95	104									407	6.4	2.7	15	103	3.5	0.9	19	16	0.5	10.1	3.14			100	50
	185	16	15	3	29	19	2	F	2	F	60	74.9	1	F	T	F			F		56	115	40	94	194	1.4	7.16		39	42	20			243	17.6		18	93	3.5	0.9				9.6	2.23	0.01		64	60
	63	10	15	2	49	37	3	F	2	F	68	22.7	0	F	F	F			F		74	90	54	97	126	1.1	7.36	97	145	40	26		136	383	12.2		9	103	0.4	1.1				13.4	2.87		0	10	15
168	85.6	12	15	2	51	38	2	F	2	M	60	26.3	1	F	F	F			F		23	70	39	83	92	0.6	7.35	91	65	46	28		120	195	12	3.6	13	86	0.9	1	16	12	0.1	10.9	2.84	0.01	0	10	0
	84.1	12	15	2	55	30	3	F	3	M	85	37.0	0	F	F	F			F		70	93	19	96	162									168	16.1	2.9	14	96	0.5	1.1	39	48	1	13.1	2.48	0.05		23	0
	80	12	14	4	28	25	2	T	0	F	76		0	F	T	F	0.110011		F		77	102	47	95	86	1.7	7.37		41	37	22	36.9		271	6	3.5	12	103	0.7	1.2	23	22	0.4	12.9	3.49	0.01		10	40
152	68.5	12	11	2	42	30	3	F	2	F	88		0	F	F	F			F		79	95	53	93	103		7.31		135	45	24			248	6.2		12	105	0.7	1.2				13.9	3.93	0.01	-3	12	0
173	76.75	12	15	2	29	34	2	F	0	M	84		0	F	F	F			F		64	100	44	96	115		7.46		146	38	28			139	8.9		8	113	1						2.52		2	13	35
	83.6	19	9	3	36	31	2	F	0	F	91		0	F	F	F			F		94	100	68	89	84									141	11.2		14	105	0.7						2.65	0.01		15	250
178	106	20	15	3	63	51	4	F	3	M	68	33.4	1	F	T	F	0.378485		T	CVVHDF	95	83	46	90	204	2.2	7.13	87	51	44	16	37.2		557	5.5		19	95	2.7	1.2				14.3	2.91	0.13	-1	220	0
180	81.9	16	15	3	25	18	2	T	0	M	67	26.2	0	F	F	F	0.0600001		F		61	98	50	93	96	1.3	7.47	70	39	29	22			76	1.9	2.5	9	98	0.5	1.3	15	8	1.1	14.5	1.82	0.01		4	100
175	102.4	13	15	2	56	38	3	F	2	M	64	42.5	0	T	F	T			F		86	80	49	93	109	2.4	7.33	93	51	36	24		132	304	13.4	2.8	16	94	2.5	1.2	27	10	0.5	13.6	4.09			12	75
160	75	11	15	3	44	37	2	F	2	F	74		1	F	T	F			F		63	86	40	89	69	0.6	7.24	94	72	46	28	36.2	135	205	7.3		11	105	1.1	1				10.5	2.34		-1	34	10
	49.2	20	12	4	26	24	3	F	0	F	62		0	F	F	F			T		83	107	45	90	101		7.52		104	50	42			112	2.7		8	87	0.6	1.1				12.1	2.81			10	0
	72	10	8	3	49	33	4	F	1	M	65	22.6	0	T	T	T			F		64	64	45	95	74	1.1	7.29	90	33	37	25	36.2		260	19.1		11	96	0.6	1	22	21	0.6	10.4	3.35			10	5
	119.2	7	15	2	37	30	3	F	1	F	81		1	F	T	T			F		67	83	38	90	122									296	9.9		17	106	1.9	1				11.1	2.64			25	100
188	66.3	16	13	2	39	35	2	F	0	M	76		0	F	F	F			F		76	91	46	91	71	1.2	7.41		48	34	22			174	5.7		11	98	0.7						3.46			12	0
170	73.3333	8	15	2	39	40	2	F	1	M	80		0	T	T	T			F		62	89	39	91	85	1.5	7.33	96	90	29	21		137	115	7.7	3.9	11	106	0.7	1.2	29	25	0.5	13.5	2.22	0.01	-1	16	15
180	72.05	9	15	3	31	24	2	F	2	M	63		0	F	F	F	0.140021		F		70	73	45	95	91	1.5	7.47		100	31	30		133	101	3.8	3.9	13	98	1.3	1.3	25	19	1.4	14.7	2.36		2	19	0
165	62.75	12	15	4	41	46	2	F	2	F	73		0	F	F	F			T		72	82	37	93	122		7.35		54	51	29			157	6.8		12	103	0.7	1				12	2.67	0.01	0	15	12
	65	8	15	2	36	34	3	F	1	F	84	21.9	0	T	F	F			F		70	81	49	85	76									145	19.8		8	102	0.9	1.5	16	6	0.6	15.9	3.88			11	50
175	69.6	11	13	5	83	53	3	F	3	M	88		0	F	F	F	0.200248		F		44	55	34	90	126	1.9	7.18	84	51	21	14		135	63	12.4		15	107	1.4	1				11.3	2.15	0.13	-11	32	7
152	53.15	10	15	5	29	31	2	F	1	M	63		1	T	T	F			F		85	87	55	100	67	0.9	7.32	81	49	50	29	37.2	136	105	4.8	3.3	17	97	6.3	1.2	13	12	0.4	13	3.27	0.36		23
	60	12	15	2	28	25	2	F	1	F	91	24.8	0	F	T	T			F		52	107	44	85	125									184	6.5		12	102	0.8	1				11.3	3.5	0.01		10	10
175	85.5	18	11	8	67	44	4	T	2	M	65		1	T	T	F	0.517941		T		114	66	45	82	136	0.9	7.15	76	49	28	15	36.4		271	11.2	2.8	17	98	3.6	1.1	229	42	0.2	12.7	2.26	1.31	-1	1230	10
163	69.35	15	15	5	44	41	1	F	2	F	79		1	T	T	T		0.151202	F		66	80	38	90	75	0.8	7.3	56	32	31	19		139	154	10.2		7	117	0.9	1.2				14.3	2.73		-1	22	0
	98	12	5	6	46	26	1	F	0	M	68	29.4	0	F	F	F			F		49	125	73	92	84	2.5	7.43		63	41	28	37.9		69	4.8		14	105	0.7	1.2	18	20	0.9	12.5	4.58			10	40
175	92.1	10	15	5	49	24	3	F	2	F	63	37.5	0	F	F	T			F		59	93	40	94	136	3	7.19	28	27	52	21			29	10.2	2.8	7	90	1.4	1.2	1174	698	0.6	13.2	1.63	0.04		19	25
	46.1	15	15	2	35	30	2	F	0	F	89	16.8	0	F	F	F			F		77	91	35	75	125		7.31		44	59	31			341	5.4		14	103	1.1	1.1				11.5	2.65			34	100
173	77.8	11	6	4	58	42	1	F	1	M	73		1	F	T	T			T		60	101	51	100	137	2.2	7.38	86	42	36	25	37.1		144	11.2	3.8	18	105	2.4	3	41	48	0.3	33.5	2.2		0	38	20
	73.15	11	15	3	38	27	3	F	2	M	91	26.8	0	F	T	T			F		52	97	40	76	84	1	7.4		27	55	35			252	11.8	3.9	15	108	1.2	1.1	17	12	0.5	11.9	3.46	0.07		227	0
168	70.25	9	15	6	49	44	2	F	3	M	76	26.4	1	F	T	F	0.0400097		F		60	101	31	100	123	3.2	7.37	98	186	32	22		136	123	6.3		17	102	7.4	1.8	15	7	0.3	19.9	2.56		-1		0
157	63.4	10	8	3	51	34	3	T	1	F	68		1	T	F	F	0.0700238		F		57	84	43	93	75	2	7.36	86	53	32	20	36.7		65	17.6	2.4	14	114	2	1.3	53	78	1.5	14.5	3.12	0.11	-2	10	35
175	103	7	15	2	63	54	3	F	3	M	78		0	F	F	T	0.249804	0.121167	T	CVVHDF	62	76.5	48	16	71	1.5	7.1	85	54	30	14		132	67	3.5	2.3	11	108	1	1.6	364	222	1.5	17.2	2.56	0.06	-1	16	0
	72.2	12	15	5	47	27	4	T	0	F	60	24.2	0	F	F	F			F		61	76	42		126	0.8	7.42	57	31	39	26	37.6		10	0.1		9	110	0.6	1.4	19	47		15.5	2.15			10	250
	50.4	9	15	2	31	26	2	F	2	F	91	24.5	0	F	F	T			F		53	90	39	95	194	1	7.45		223	36	26		134	232	14.7		13	101	0.5						3.64			13	15
	63.4	12	15	3	45	39	4	T	2	M	75	23.7	1	T	T	F	0.0700238		F		75	79	47	86	125	2.2	7.37	74	30	37	24	36.5		92	12.9		13	93	1.7	1.8	53	29	0.6	19.5	2.46	0.18		45	10
155	54.9	16	15	3	63	30	2	F	2	F	87	24.6	1	T	F	T			F		55	63	29	90	108									147	13.6		13	106	1.8						2.1	0.01	-1	279	10
165	75.5	12	15	6	63	52	3	F	3	F	79		1	F	F	F	0.100025		T	CVVHDF	62	90	39	92	81	1.3	7.12	95	57	40	16		136	142	13.9		15	105	2	1	28	15	0.2	10.7	2.38	0.01	-11	13	0
168	106.2	6	8	7	53	35	3	F	2	F	84		0	T	T	F			T		67	74	51	98	98	0.8	7.3	98	130	31	17	37.1	134	80	8.8	1.8	11	111	0.6	1.4	74	22	0.5	15.4	2.62		-1	13	20
168	62.4	13	15	2	32	34	4	F	0	M	67	21.6	0	F	T	F	0.100004		F		88	87	48	88	180	0.9	7.34	60	32	36	25			135	1.6		12	104	0.5	1.2				13.1	3.12	0.01	0	19	15
178	69.8	14	15	2	44	43	4	F	1	M	79		1	T	F	T			F		65	76	42	92	34	2.3	7.17		22	40	26	34.8		154	11.6	3.9	9	94	0.8	1.9	21	15	1.2	21.3	3.09		0	16	30
185	108	11	15	3	32	27	3	F	3	M	69	29.5	1	F	F	T			F		54	115	72	92	97	0.6	7.17		47	37	18			231	14.4		16	104	2.9	1.1	10	6	0.3	12.3	2.03	0.12	-4	18	0
165	78.3	13	14	3	21	22	1	F	3	F	67	25.8	0	F	F	F			F		56	102	48	93	100									109	8		14	105	1	1				11	3.05			14	17
178	78.9	14	7	4	47	42	3	F	2	M	89		0	F	T	T			F		70	94	40	94	89									421	16.6	2.2	10	105	0.8	4.8	20	15	0.3	43.3	2.44	0.05		11	25
175	96.5	9	15	5	18	26	2	F	2	M	75		0	F	F	T	0.0400104		F		66	103	40	93	100	0.8	7.37		50	30	18	36.9		232	12.9		14	106	0.3	1				10.6	2.88			10	12
140	56.15	13	15	5	47	41	4	F	3	F	91		1	F	F	T			F	CVVHDF	71	82	30	91	75	0.5	7.3	98	128	30	21		133	158	12.8		13	105	0.8	1.1				12.3	2.94		-1	11	0
175	69.9	11	15	4	47	37	4	F	0	M	72	26.3	0	F	T	F			F		63	80	44	89	37	2.2	7.31		171	38	20			180	10.4	3.6	14	107	0.7	1.3	37	12	0.9	13.7	3.67	0.04		11	25
188	112.6	14	15	6	46	46	3	F	3	M	63		0	T	F	T	0.25		F		76	81	48	86	98	2	7.4	55	34	30	25	36.7		242	12.8		17	102	1.2	1.5	23	17	2.6	16.1	2.96	0.1	-1	17	0
	44.4	11	15	5	60	46	2	F	2	F	87		0	T	F	F			T		54	83	40	95	92	2.4	7.18		77	42	26			87	6.3	2.9	12	108	1.1	1.5	1248	947	0.6	16.4	3.02	0.11	-1	23	15
168	62.6	13	15	4	43	36	3	F	3	M	68		1	F	F	F	0.100075		F		89	82	11	89	113									108	10.1		17	99	6.6	1.2				13.7	3.1	0.1		34	20
170	76	8	15	2	37	35	3	F	2	M	91	26.5	1	T	T	F			F		63	114	35	96	146	1.1	7.28	98	163	29	20	36.7	130	268	8.2		9	104	1.4	1.3				13.7	2.4		-1	17	30
	61.3	13	15	2	44	38	3	F	0	M	73	24.7	1	F	F	F			F		85	46	32	94	101		7.47	34	346	30	24	36.3		206	1.6		10	97	1.2	1.1				13.4	2.56	0.02	1	13	17
157	128.15	18	11	4	50	44	3	T	3	F	61	56.0	0	F	T	T			F		76	82	48	85	185	2.3	7.28		80	34	23	37.4		163	15.4		17	97	1.9	4.6	91	45	0.4	51.3	2.62		-2	29	20
[truncated: 3,306 more rows]
[truncated: 43 more columns]

## Sheet: Sheet2
							Hospitalization time
							live icu time
							in-hospital death
							time of death
							time of death after discharge
							28 days of death
							death within 1 year
											Hospitalization time	live icu time	in-hospital death	time of death	time of death after discharge	28 days of death	death within 1 year
							Length of survival
							Died within 1 year
							Reentry icu interval
							alcohol
							Polarity
							Subjectivity				Length of survival	Died within 1 year	Reentry icu interval	alcohol	Polarity	Subjectivity	Strength
							Strength
